# Supplementary material for: (Z)-3-(2-Methoxy­anilino)-1-phenyl­but-2-en-1-one
Source: Acta Crystallogr Sect E Struct Rep Online. 2010 Feb 10;66(Pt 3):o576. doi: 10.1107/S1600536810004460 (PMC2983638; doi:10.1107/S1600536810004460)
Supplement: Supplementary file 1 [file e-66-0o576-sup1.cif]

##############################################################################
###                                                                        ###
###        Electronic paper (Acta Crystallographica Section E)             ###
###                                                                        ###
##############################################################################
#                                                                            #
# This CIF contains the data in a paper accepted for publication in Acta     #
# Crystallographica Section E. It conforms to the requirements of Notes      #
# for Authors for Section E, and has been peer reviewed under the auspices   #
# of the IUCr Commission on Journals.                                        #
#                                                                            #
# Full details of the Crystallographic Information File format               #
# are given in the paper "The Crystallographic Information File (CIF):       #
# a New Standard Archive File for Crystallography" by S. R. Hall, F. H.      #
# Allen and I. D. Brown [Acta Cryst. (1991), A47, 655-685].                  #
#                                                                            #
# The current version of the core CIF dictionary is obtainable from          #
# ftp://ftp.iucr.org/pub/cif_core.dic. The current version number is 2.4.    #
#                                                                            #
# Software is freely available for graphical display of the structure(s) in  #
# this CIF.  For information consult the CIF home page http://www.iucr.org/  #
# cif/home.html                                                              #
#                                                                            #
# This file may be used for bona fide research purposes within the           #
# scientific community so long as proper attribution is given to the journal # 
# article from which it was obtained.                                        #
#                                                                            #
##############################################################################
                                             
data_global
_audit_creation_method     'SHELXL97 CIF '
_journal_date_recd_electronic     2009-12-02
_journal_date_accepted     2010-02-04
_journal_name_full     'Acta Crystallographica, Section E'
_journal_year     2010
_journal_volume     66
_journal_issue      3
_journal_page_first     o576
_journal_page_last     o576
_journal_paper_category     QO
_journal_coeditor_code     BV2137
_publ_contact_author_name     'Li-Ping Zhang '
_publ_contact_author_address
;
Sch Chem & Mat Engn
Jiangnan University 1800 Lihu Rd, Wuxi 214122
Jiangsu
People's Republic of china
;
_publ_contact_author_email     'zlp609@qq.com'
_publ_contact_author_fax     '+86-0510-89880667'
_publ_contact_author_phone     '+86-0510-89880667'
_publ_section_title
;
(<i>Z</i>)-3-(2-Methoxyanilino)-1-phenylbut-2-en-1-one
;
loop_
    _publ_author_name
    _publ_author_address
    'Li-Ping Zhang'
;
School of Chemical and Materials Engineering
Jiangnan University
1800 Lihu Road, Wuxi 214122
Jiangsu
People's Republic of China
;
    'Li-Yun Qi'
;
School of Chemical and Materials Engineering
Jiangnan University
1800 Lihu Road, Wuxi 214122
Jiangsu
People's Republic of China
;
    'Yun Fang'
;
School of Chemical and Materials Engineering
Jiangnan University
1800 Lihu Road, Wuxi 214122
Jiangsu
People's Republic of China
;
data_I
_audit_creation_method     SHELXL-97
_chemical_name_systematic
;
(<i>Z</i>)-3-(2-Methoxyanilino)-1-phenylbut-2-en-1-one
;
_chemical_name_common     ?
_chemical_formula_moiety     'C17 H17 N O2'
_chemical_formula_sum     'C17 H17 N O2'
_chemical_formula_iupac     'C17 H17 N O2'
_chemical_formula_weight     267.32
_chemical_melting_point     ?
_symmetry_cell_setting     tetragonal
_symmetry_space_group_name_H-M     'P 42/n'
_symmetry_space_group_name_Hall     '-P 4bc'
loop_
    _symmetry_equiv_pos_as_xyz
    'x, y, z'
    '-x+1/2, -y+1/2, z'
    '-y, x+1/2, z+1/2'
    'y+1/2, -x, z+1/2'
    '-x, -y, -z'
    'x-1/2, y-1/2, -z'
    'y, -x-1/2, -z-1/2'
    '-y-1/2, x, -z-1/2'
_cell_length_a     19.125(2)
_cell_length_b     19.125(2)
_cell_length_c     7.9993(19)
_cell_angle_alpha     90.00
_cell_angle_beta     90.00
_cell_angle_gamma     90.00
_cell_volume     2925.9(8)
_cell_formula_units_Z     8
_cell_measurement_reflns_used     2401
_cell_measurement_theta_min     2.76
_cell_measurement_theta_max     21.20
_cell_measurement_temperature     294(2)
_exptl_crystal_description     block
_exptl_crystal_colour     colorless
_exptl_crystal_size_max     0.20
_exptl_crystal_size_mid     0.12
_exptl_crystal_size_min     0.10
_exptl_crystal_density_diffrn     1.214
_exptl_crystal_density_meas     ?
_exptl_crystal_density_method     'not measured'
_exptl_crystal_F_000     1136
_exptl_absorpt_coefficient_mu     0.079
_exptl_absorpt_correction_type     multi-scan
_exptl_absorpt_process_details     '(SADABS; Sheldrick, 1996)'
_exptl_absorpt_correction_T_min     0.9843
_exptl_absorpt_correction_T_max     0.9921
_exptl_special_details
;
;
_diffrn_ambient_temperature     294(2)
_diffrn_radiation_type     MoK\a
_diffrn_radiation_wavelength     0.71073
_diffrn_radiation_source     'fine-focus sealed tube'
_diffrn_radiation_monochromator     graphite
_diffrn_measurement_device_type     'Bruker SMART CCD area-detector'
_diffrn_measurement_method     '\w scans'
_diffrn_detector_area_resol_mean     ?
_diffrn_reflns_number     15499
_diffrn_reflns_av_R_equivalents     0.0669
_diffrn_reflns_av_sigmaI/netI     0.0533
_diffrn_reflns_theta_min     1.51
_diffrn_reflns_theta_max     26.40
_diffrn_reflns_theta_full     26.40
_diffrn_measured_fraction_theta_max     1.000
_diffrn_measured_fraction_theta_full     1.000
_diffrn_reflns_limit_h_min     -22
_diffrn_reflns_limit_h_max     23
_diffrn_reflns_limit_k_min     -23
_diffrn_reflns_limit_k_max     12
_diffrn_reflns_limit_l_min     -10
_diffrn_reflns_limit_l_max     9
_diffrn_standards_number     .
_diffrn_standards_interval_count     .
_diffrn_standards_interval_time     .
_diffrn_standards_decay_%     .
_refine_special_details
;
Refinement of <i>F</i>^2^ against ALL reflections. The weighted <i>R</i>-factor
<i>wR</i> and goodness of fit <i>S</i> are based on <i>F</i>^2^, conventional
<i>R</i>-factors <i>R</i> are based on <i>F</i>, with <i>F</i> set to zero for
negative <i>F</i>^2^. The threshold expression of <i>F</i>^2^ >
\s(<i>F</i>^2^) is used only for calculating <i>R</i>-factors(gt) <i>etc</i>.
and is not relevant to the choice of reflections for refinement.
<i>R</i>-factors based on <i>F</i>^2^ are statistically about twice as large
as those based on <i>F</i>, and <i>R</i>- factors based on ALL data will be
even larger.
;
_reflns_number_total     3001
_reflns_number_gt     1457
_reflns_threshold_expression     I>2\s(I)
_refine_ls_structure_factor_coef     Fsqd
_refine_ls_matrix_type     full
_refine_ls_R_factor_all     0.1197
_refine_ls_R_factor_gt     0.0417
_refine_ls_wR_factor_gt     0.0875
_refine_ls_wR_factor_ref     0.1151
_refine_ls_goodness_of_fit_ref     1.016
_refine_ls_restrained_S_all     1.016
_refine_ls_number_reflns     3001
_refine_ls_number_parameters     184
_refine_ls_number_restraints     0
_refine_ls_hydrogen_treatment     constr
_refine_ls_weighting_scheme     calc
_refine_ls_weighting_details
         'calc w=1/[\s^2^(Fo^2^)+(0.0385P)^2^+0.4330P] where P=(Fo^2^+2Fc^2^)/3'
_atom_sites_solution_hydrogens     geom
_atom_sites_solution_primary     direct
_atom_sites_solution_secondary     difmap
_refine_ls_shift/su_max     0.000
_refine_ls_shift/su_mean     0.000
_refine_diff_density_max     0.130
_refine_diff_density_min     -0.118
_refine_ls_extinction_method     SHELXL
_refine_ls_extinction_coef     0.0090(9)
_refine_ls_extinction_expression
                                  'Fc^*^=kFc[1+0.001xFc^2^\l^3^/sin(2\q)]^-1/4^'
loop_
    _atom_type_symbol
    _atom_type_description
    _atom_type_scat_dispersion_real
    _atom_type_scat_dispersion_imag
    _atom_type_scat_source
    'C' 'C' 0.0033 0.0016
                         'International Tables Vol C Tables 4.2.6.8 and 6.1.1.4'
    'H' 'H' 0.0000 0.0000
                         'International Tables Vol C Tables 4.2.6.8 and 6.1.1.4'
    'N' 'N' 0.0061 0.0033
                         'International Tables Vol C Tables 4.2.6.8 and 6.1.1.4'
    'O' 'O' 0.0106 0.0060
                         'International Tables Vol C Tables 4.2.6.8 and 6.1.1.4'
_computing_data_collection     'SMART (Bruker, 1998)'
_computing_cell_refinement     'SAINT (Bruker, 1999)'
_computing_data_reduction     'SAINT (Bruker, 1999)'
_computing_structure_solution     'SHELXS97 (Sheldrick, 2008)'
_computing_structure_refinement     'SHELXL97 (Sheldrick, 2008)'
_computing_molecular_graphics     'SHELXTL (Sheldrick, 2008)'
_computing_publication_material     'SHELXTL (Sheldrick, 2008)'
loop_
    _atom_site_type_symbol
    _atom_site_label
    _atom_site_fract_x
    _atom_site_fract_y
    _atom_site_fract_z
    _atom_site_U_iso_or_equiv
    _atom_site_adp_type
    _atom_site_calc_flag
    _atom_site_refinement_flags
    _atom_site_occupancy
    _atom_site_disorder_assembly
    _atom_site_disorder_group
    O O1 0.66062(7) 0.61242(9) 0.03020(19) 0.0750(5) Uani d . 1 . .
    O O2 0.50749(8) 0.65620(8) 0.22101(19) 0.0700(5) Uani d . 1 . .
    N N1 0.53344(8) 0.60548(8) -0.0795(2) 0.0544(5) Uani d . 1 . .
    H H1 0.5444 0.6304 0.0061 0.065 Uiso calc R 1 . .
    C C1 0.58654(11) 0.59997(10) -0.1999(3) 0.0518(5) Uani d . 1 . .
    C C2 0.65502(11) 0.60408(11) -0.1391(3) 0.0571(6) Uani d . 1 . .
    C C3 0.71061(12) 0.60098(13) -0.2475(3) 0.0709(7) Uani d . 1 . .
    H H3 0.7560 0.6032 -0.2064 0.085 Uiso calc R 1 . .
    C C4 0.69923(13) 0.59461(13) -0.4180(3) 0.0743(7) Uani d . 1 . .
    H H4 0.7370 0.5917 -0.4908 0.089 Uiso calc R 1 . .
    C C5 0.63235(13) 0.59259(12) -0.4793(3) 0.0676(7) Uani d . 1 . .
    H H5 0.6247 0.5889 -0.5938 0.081 Uiso calc R 1 . .
    C C6 0.57633(12) 0.59603(11) -0.3709(3) 0.0595(6) Uani d . 1 . .
    H H6 0.5311 0.5957 -0.4133 0.071 Uiso calc R 1 . .
    C C7 0.72721(13) 0.62799(16) 0.0979(3) 0.0985(9) Uani d . 1 . .
    H H7A 0.7570 0.5878 0.0880 0.148 Uiso calc R 1 . .
    H H7B 0.7223 0.6403 0.2137 0.148 Uiso calc R 1 . .
    H H7C 0.7475 0.6664 0.0379 0.148 Uiso calc R 1 . .
    C C8 0.44084(11) 0.53573(11) -0.2157(3) 0.0621(6) Uani d . 1 . .
    H H8A 0.4270 0.5660 -0.3056 0.093 Uiso calc R 1 . .
    H H8B 0.4012 0.5092 -0.1786 0.093 Uiso calc R 1 . .
    H H8C 0.4767 0.5044 -0.2539 0.093 Uiso calc R 1 . .
    C C9 0.46824(11) 0.57866(10) -0.0740(2) 0.0493(5) Uani d . 1 . .
    C C10 0.42736(10) 0.59017(10) 0.0650(3) 0.0532(5) Uani d . 1 . .
    H H10 0.3825 0.5715 0.0647 0.064 Uiso calc R 1 . .
    C C11 0.44829(11) 0.62827(10) 0.2084(3) 0.0535(5) Uani d . 1 . .
    C C12 0.39786(11) 0.63783(11) 0.3497(3) 0.0548(6) Uani d . 1 . .
    C C13 0.34395(11) 0.59189(12) 0.3815(3) 0.0654(6) Uani d . 1 . .
    H H13 0.3387 0.5524 0.3149 0.078 Uiso calc R 1 . .
    C C14 0.29750(13) 0.60378(16) 0.5113(3) 0.0844(8) Uani d . 1 . .
    H H14 0.2615 0.5722 0.5320 0.101 Uiso calc R 1 . .
    C C15 0.30459(18) 0.66161(19) 0.6081(4) 0.0987(10) Uani d . 1 . .
    H H15 0.2729 0.6702 0.6938 0.118 Uiso calc R 1 . .
    C C16 0.35791(18) 0.70697(16) 0.5801(4) 0.1039(10) Uani d . 1 . .
    H H16 0.3628 0.7462 0.6478 0.125 Uiso calc R 1 . .
    C C17 0.40504(14) 0.69538(13) 0.4520(3) 0.0807(8) Uani d . 1 . .
    H H17 0.4417 0.7265 0.4348 0.097 Uiso calc R 1 . .
loop_
    _atom_site_aniso_label
    _atom_site_aniso_U_11
    _atom_site_aniso_U_22
    _atom_site_aniso_U_33
    _atom_site_aniso_U_12
    _atom_site_aniso_U_13
    _atom_site_aniso_U_23
    O1 0.0502(10) 0.1141(14) 0.0606(10) -0.0126(9) -0.0072(8) 0.0100(9)
    O2 0.0586(10) 0.0757(11) 0.0757(10) -0.0146(8) 0.0001(8) -0.0133(9)
    N1 0.0480(11) 0.0562(11) 0.0591(11) -0.0065(9) -0.0022(9) -0.0057(9)
    C1 0.0480(13) 0.0461(13) 0.0612(15) -0.0023(10) -0.0015(12) 0.0043(11)
    C2 0.0490(14) 0.0637(15) 0.0586(14) -0.0054(11) -0.0027(11) 0.0112(12)
    C3 0.0492(14) 0.0939(19) 0.0696(17) -0.0019(12) 0.0022(12) 0.0153(14)
    C4 0.0645(17) 0.0842(18) 0.0741(18) -0.0017(13) 0.0158(14) 0.0066(14)
    C5 0.0785(18) 0.0670(16) 0.0573(14) -0.0099(13) 0.0032(14) 0.0044(12)
    C6 0.0564(14) 0.0610(15) 0.0612(15) -0.0058(11) -0.0046(12) 0.0036(12)
    C7 0.0568(16) 0.162(3) 0.0763(18) -0.0205(17) -0.0157(14) 0.0046(18)
    C8 0.0584(14) 0.0648(14) 0.0633(14) -0.0089(11) -0.0098(12) 0.0006(12)
    C9 0.0480(12) 0.0414(12) 0.0585(13) 0.0022(10) -0.0109(11) 0.0047(10)
    C10 0.0415(12) 0.0545(13) 0.0637(14) 0.0003(10) -0.0038(11) 0.0005(12)
    C11 0.0484(13) 0.0459(12) 0.0662(14) 0.0020(11) -0.0060(11) 0.0041(11)
    C12 0.0530(14) 0.0537(14) 0.0577(13) 0.0089(11) -0.0037(11) 0.0026(11)
    C13 0.0589(15) 0.0682(16) 0.0690(15) 0.0030(12) 0.0007(13) 0.0041(13)
    C14 0.0638(17) 0.104(2) 0.0851(18) 0.0042(16) 0.0144(15) 0.0109(18)
    C15 0.102(2) 0.106(3) 0.088(2) 0.027(2) 0.0247(19) -0.001(2)
    C16 0.132(3) 0.086(2) 0.094(2) 0.007(2) 0.028(2) -0.0225(18)
    C17 0.090(2) 0.0689(17) 0.0837(18) -0.0053(14) 0.0130(16) -0.0124(15)
_geom_special_details
;
All e.s.d.'s (except the e.s.d. in the dihedral angle between two l.s. planes)
are estimated using the full covariance matrix. The cell e.s.d.'s are taken
into account individually in the estimation of e.s.d.'s in distances, angles
and torsion angles; correlations between e.s.d.'s in cell parameters are only
used when they are defined by crystal symmetry. An approximate (isotropic)
treatment of cell e.s.d.'s is used for estimating e.s.d.'s involving l.s.
planes.
;
loop_
    _geom_bond_atom_site_label_1
    _geom_bond_atom_site_label_2
    _geom_bond_site_symmetry_2
    _geom_bond_distance
    _geom_bond_publ_flag
    O1 C2 . 1.368(2) ?
    O1 C7 . 1.415(2) ?
    O2 C11 . 1.256(2) ?
    N1 C9 . 1.349(2) ?
    N1 C1 . 1.404(2) ?
    N1 H1 . 0.8600 ?
    C1 C6 . 1.384(3) ?
    C1 C2 . 1.399(3) ?
    C2 C3 . 1.373(3) ?
    C3 C4 . 1.387(3) ?
    C3 H3 . 0.9300 ?
    C4 C5 . 1.370(3) ?
    C4 H4 . 0.9300 ?
    C5 C6 . 1.380(3) ?
    C5 H5 . 0.9300 ?
    C6 H6 . 0.9300 ?
    C7 H7A . 0.9600 ?
    C7 H7B . 0.9600 ?
    C7 H7C . 0.9600 ?
    C8 C9 . 1.494(3) ?
    C8 H8A . 0.9600 ?
    C8 H8B . 0.9600 ?
    C8 H8C . 0.9600 ?
    C9 C10 . 1.377(3) ?
    C10 C11 . 1.417(3) ?
    C10 H10 . 0.9300 ?
    C11 C12 . 1.497(3) ?
    C12 C17 . 1.378(3) ?
    C12 C13 . 1.378(3) ?
    C13 C14 . 1.385(3) ?
    C13 H13 . 0.9300 ?
    C14 C15 . 1.357(4) ?
    C14 H14 . 0.9300 ?
    C15 C16 . 1.357(4) ?
    C15 H15 . 0.9300 ?
    C16 C17 . 1.383(3) ?
    C16 H16 . 0.9300 ?
    C17 H17 . 0.9300 ?
loop_
    _geom_angle_atom_site_label_1
    _geom_angle_atom_site_label_2
    _geom_angle_atom_site_label_3
    _geom_angle_site_symmetry_1
    _geom_angle_site_symmetry_3
    _geom_angle
    _geom_angle_publ_flag
    C2 O1 C7 . . 118.28(17) ?
    C9 N1 C1 . . 131.48(18) ?
    C9 N1 H1 . . 114.3 ?
    C1 N1 H1 . . 114.3 ?
    C6 C1 C2 . . 118.6(2) ?
    C6 C1 N1 . . 125.47(19) ?
    C2 C1 N1 . . 115.77(19) ?
    O1 C2 C3 . . 124.7(2) ?
    O1 C2 C1 . . 115.07(19) ?
    C3 C2 C1 . . 120.2(2) ?
    C2 C3 C4 . . 120.2(2) ?
    C2 C3 H3 . . 119.9 ?
    C4 C3 H3 . . 119.9 ?
    C5 C4 C3 . . 120.1(2) ?
    C5 C4 H4 . . 120.0 ?
    C3 C4 H4 . . 120.0 ?
    C4 C5 C6 . . 119.9(2) ?
    C4 C5 H5 . . 120.1 ?
    C6 C5 H5 . . 120.1 ?
    C5 C6 C1 . . 121.0(2) ?
    C5 C6 H6 . . 119.5 ?
    C1 C6 H6 . . 119.5 ?
    O1 C7 H7A . . 109.5 ?
    O1 C7 H7B . . 109.5 ?
    H7A C7 H7B . . 109.5 ?
    O1 C7 H7C . . 109.5 ?
    H7A C7 H7C . . 109.5 ?
    H7B C7 H7C . . 109.5 ?
    C9 C8 H8A . . 109.5 ?
    C9 C8 H8B . . 109.5 ?
    H8A C8 H8B . . 109.5 ?
    C9 C8 H8C . . 109.5 ?
    H8A C8 H8C . . 109.5 ?
    H8B C8 H8C . . 109.5 ?
    N1 C9 C10 . . 119.35(19) ?
    N1 C9 C8 . . 120.57(19) ?
    C10 C9 C8 . . 120.07(18) ?
    C9 C10 C11 . . 125.15(19) ?
    C9 C10 H10 . . 117.4 ?
    C11 C10 H10 . . 117.4 ?
    O2 C11 C10 . . 122.6(2) ?
    O2 C11 C12 . . 117.9(2) ?
    C10 C11 C12 . . 119.50(19) ?
    C17 C12 C13 . . 118.3(2) ?
    C17 C12 C11 . . 118.8(2) ?
    C13 C12 C11 . . 122.9(2) ?
    C12 C13 C14 . . 120.9(2) ?
    C12 C13 H13 . . 119.6 ?
    C14 C13 H13 . . 119.6 ?
    C15 C14 C13 . . 119.8(3) ?
    C15 C14 H14 . . 120.1 ?
    C13 C14 H14 . . 120.1 ?
    C14 C15 C16 . . 120.1(3) ?
    C14 C15 H15 . . 119.9 ?
    C16 C15 H15 . . 119.9 ?
    C15 C16 C17 . . 120.6(3) ?
    C15 C16 H16 . . 119.7 ?
    C17 C16 H16 . . 119.7 ?
    C12 C17 C16 . . 120.2(3) ?
    C12 C17 H17 . . 119.9 ?
    C16 C17 H17 . . 119.9 ?
loop_
    _geom_torsion_atom_site_label_1
    _geom_torsion_atom_site_label_2
    _geom_torsion_atom_site_label_3
    _geom_torsion_atom_site_label_4
    _geom_torsion_site_symmetry_1
    _geom_torsion_site_symmetry_2
    _geom_torsion_site_symmetry_3
    _geom_torsion_site_symmetry_4
    _geom_torsion
    _geom_torsion_publ_flag
    C9 N1 C1 C6 . . . . 34.4(3) ?
    C9 N1 C1 C2 . . . . -150.6(2) ?
    C7 O1 C2 C3 . . . . 8.6(3) ?
    C7 O1 C2 C1 . . . . -170.2(2) ?
    C6 C1 C2 O1 . . . . 175.91(19) ?
    N1 C1 C2 O1 . . . . 0.5(3) ?
    C6 C1 C2 C3 . . . . -3.0(3) ?
    N1 C1 C2 C3 . . . . -178.40(19) ?
    O1 C2 C3 C4 . . . . -178.0(2) ?
    C1 C2 C3 C4 . . . . 0.8(4) ?
    C2 C3 C4 C5 . . . . 1.1(4) ?
    C3 C4 C5 C6 . . . . -0.8(4) ?
    C4 C5 C6 C1 . . . . -1.4(3) ?
    C2 C1 C6 C5 . . . . 3.3(3) ?
    N1 C1 C6 C5 . . . . 178.25(19) ?
    C1 N1 C9 C10 . . . . 177.28(19) ?
    C1 N1 C9 C8 . . . . -1.6(3) ?
    N1 C9 C10 C11 . . . . -0.7(3) ?
    C8 C9 C10 C11 . . . . 178.21(18) ?
    C9 C10 C11 O2 . . . . 0.7(3) ?
    C9 C10 C11 C12 . . . . 178.91(18) ?
    O2 C11 C12 C17 . . . . 24.9(3) ?
    C10 C11 C12 C17 . . . . -153.5(2) ?
    O2 C11 C12 C13 . . . . -155.7(2) ?
    C10 C11 C12 C13 . . . . 25.9(3) ?
    C17 C12 C13 C14 . . . . 1.0(3) ?
    C11 C12 C13 C14 . . . . -178.4(2) ?
    C12 C13 C14 C15 . . . . 0.5(4) ?
    C13 C14 C15 C16 . . . . -1.4(4) ?
    C14 C15 C16 C17 . . . . 0.8(5) ?
    C13 C12 C17 C16 . . . . -1.6(4) ?
    C11 C12 C17 C16 . . . . 177.8(2) ?
    C15 C16 C17 C12 . . . . 0.8(4) ?
loop_
    _geom_hbond_atom_site_label_D
    _geom_hbond_atom_site_label_H
    _geom_hbond_atom_site_label_A
    _geom_hbond_site_symmetry_A
    _geom_hbond_distance_DH
    _geom_hbond_distance_HA
    _geom_hbond_distance_DA
    _geom_hbond_angle_DHA
    N1 H1 O2 . 0.86 1.91 2.639(2) 139.4
    C3 H3 Cg1 8_755 0.93 2.79 3.725(2) 153
    C16 H16 \p(C13) 3_655 0.93 2.78 3.688(4) 167
