# Supplementary material for: (Z)-3-(2-Methoxy­anilino)-1-phenyl­but-2-en-1-one
Source: Acta Crystallogr Sect E Struct Rep Online. 2010 Feb 10;66(Pt 3):o576. doi: 10.1107/S1600536810004460 (PMC2983638; doi:10.1107/S1600536810004460)
Supplement: Supplementary file 2 [file e-66-0o576-Isup2.hkl]

# 
# h,k,l, Fc-squared, Fo-squared, sigma(Fo-squared) and status flag 
# 
data_I
_shelx_title ' 051117D in P4(2)/n' 
_shelx_refln_list_code          4 
_shelx_F_calc_maximum      266.25 
_exptl_crystal_F_000      1136.00 
_reflns_d_resolution_high  0.7992 
 
loop_ 
 _symmetry_equiv_pos_as_xyz 
 'x, y, z' 
 '-x+1/2, -y+1/2, z' 
 '-y, x+1/2, z+1/2' 
 'y+1/2, -x, z+1/2' 
 '-x, -y, -z' 
 'x-1/2, y-1/2, -z' 
 'y, -x-1/2, -z-1/2' 
 '-y-1/2, x, -z-1/2' 
 
_cell_length_a    19.1250 
_cell_length_b    19.1250 
_cell_length_c     7.9993 
_cell_angle_alpha  90.000 
_cell_angle_beta   90.000 
_cell_angle_gamma  90.000 
 
_shelx_F_squared_multiplier     1.000 
 
loop_ 
 _refln_index_h 
 _refln_index_k 
 _refln_index_l 
 _refln_F_squared_calc 
 _refln_F_squared_meas 
 _refln_F_squared_sigma 
 _refln_observed_status 
   1   1   0       51.52       34.60      6.30 o 
   0   2   0     6650.46     6712.42     93.01 o 
   2   2   0      705.53      524.33     11.96 o 
  -1   3   0      167.48      158.86      7.59 o 
   1   3   0     6891.08     6772.87     93.06 o 
   3   3   0      223.69      208.42      9.93 o 
  -2   4   0    16585.46    16685.50    170.87 o 
   0   4   0    70888.57    73913.93   3529.31 o 
   2   4   0     6621.58     6642.69     93.24 o 
   4   4   0     1142.40     1080.71     17.76 o 
  -3   5   0     2403.00     2295.88     48.19 o 
  -1   5   0    23558.13    24006.59    304.56 o 
   1   5   0    19881.64    19925.77    279.28 o 
   3   5   0    15339.79    16065.85    360.30 o 
   5   5   0      958.84      850.49     16.52 o 
  -4   6   0     1778.74     1720.40     26.43 o 
  -2   6   0     5030.32     5004.49     48.74 o 
   0   6   0    10774.52    10960.99    119.67 o 
   2   6   0     6271.96     6296.23     98.15 o 
   4   6   0       58.92       38.33      5.93 o 
   6   6   0       46.32       62.13      7.14 o 
  -5   7   0      519.54      570.17     14.83 o 
  -3   7   0       21.45       21.77      4.74 o 
  -1   7   0     2052.53     2027.23     24.62 o 
   1   7   0     6701.76     6697.73     67.19 o 
   3   7   0     3415.36     3478.63     49.24 o 
   5   7   0      281.17      256.97      9.61 o 
   7   7   0      191.03      176.56     10.31 o 
  -6   8   0     1141.70     1237.67     23.91 o 
  -4   8   0     1792.52     1815.99     24.40 o 
  -2   8   0     7878.37     8019.92     75.74 o 
   0   8   0       28.51       26.11      4.99 o 
   2   8   0      581.03      625.93     11.93 o 
   4   8   0        0.08        3.79     11.45 o 
   6   8   0      497.04      484.25     13.86 o 
   8   8   0      148.12      164.34     11.58 o 
  -7   9   0      338.34      354.09     14.13 o 
  -5   9   0     3505.56     3782.15     51.66 o 
  -3   9   0      305.19      272.17      9.56 o 
  -1   9   0     4386.88     4522.10     79.90 o 
   1   9   0     2050.00     1977.17     21.88 o 
   3   9   0      264.30      232.17     17.10 o 
   5   9   0       61.05       48.50      9.39 o 
   7   9   0      984.34      986.60     21.29 o 
   9   9   0      659.96      686.32     19.45 o 
  -8  10   0      333.40      290.56     13.98 o 
  -6  10   0     1205.65     1337.01     27.31 o 
  -4  10   0     1886.02     1892.41     26.80 o 
  -2  10   0     2078.85     2137.54     38.08 o 
   0  10   0     4112.07     3908.98     43.60 o 
   2  10   0      222.89      208.28      8.20 o 
   4  10   0      374.36      387.22     12.42 o 
   6  10   0      120.78      129.18      9.75 o 
   8  10   0      517.23      515.61     21.73 o 
  10  10   0      323.48      322.23     14.81 o 
  -9  11   0       98.82      101.60     12.24 o 
  -7  11   0       53.30       29.89     14.55 o 
  -5  11   0        0.18       -5.69      5.69 o 
  -3  11   0      152.54      141.32     11.75 o 
  -1  11   0     2635.85     2539.43     32.94 o 
   1  11   0      377.09      377.69      9.35 o 
   3  11   0      109.18      108.08      7.89 o 
   5  11   0      382.85      385.21     11.72 o 
   7  11   0      600.74      604.36     28.14 o 
   9  11   0       33.75       40.64     25.69 o 
  11  11   0        2.87       -4.47     12.76 o 
 -10  12   0      136.37      151.50     14.19 o 
  -8  12   0        0.57       -8.52      8.52 o 
  -6  12   0       46.42       49.06      8.81 o 
  -4  12   0        4.52        1.20      6.31 o 
  -2  12   0      766.37      728.86     16.87 o 
   0  12   0      327.58      288.47     11.18 o 
   2  12   0     1169.24     1101.11     19.12 o 
   4  12   0       94.33       88.90     11.30 o 
   6  12   0      395.64      351.85     16.64 o 
   8  12   0       13.44       -0.11     13.08 o 
  10  12   0      139.57      168.10     23.11 o 
  12  12   0       70.65       59.88     17.02 o 
 -11  13   0       65.74       68.05     25.97 o 
  -9  13   0      197.38      222.28     21.31 o 
  -7  13   0       10.14        3.71      6.98 o 
  -5  13   0      258.09      249.02     22.01 o 
  -3  13   0     2062.43     2118.34     31.43 o 
  -1  13   0       71.55       60.01     11.19 o 
   1  13   0     1576.73     1477.76     25.02 o 
   3  13   0       21.46       28.78     11.73 o 
   5  13   0      275.43      262.63     19.25 o 
   7  13   0      218.86      231.09     17.12 o 
   9  13   0       10.69        5.20      9.58 o 
  11  13   0       87.47       48.78     16.31 o 
  13  13   0        1.85       -5.54     14.50 o 
 -12  14   0        2.90       20.82     14.69 o 
 -10  14   0        2.58        7.15     10.64 o 
  -8  14   0        0.92       -4.09      7.64 o 
  -6  14   0       26.03       14.30     10.95 o 
  -4  14   0        4.42       -4.43      6.88 o 
  -2  14   0        2.01       -3.53      7.37 o 
   0  14   0        0.01       -4.97      6.99 o 
   2  14   0      333.08      338.51     16.70 o 
   4  14   0      188.57      208.55     16.63 o 
   6  14   0      404.33      406.10     18.49 o 
   8  14   0      521.08      541.12     21.79 o 
  10  14   0      475.86      481.26     20.90 o 
  12  14   0        6.63       -3.80     10.38 o 
  14  14   0      120.09      136.76     31.53 o 
 -13  15   0      143.05      163.95     16.64 o 
 -11  15   0        5.80        8.79     14.95 o 
  -9  15   0      210.66      209.72     12.74 o 
  -7  15   0       49.59       57.31      9.56 o 
  -5  15   0      534.68      468.38     16.99 o 
  -3  15   0      271.27      272.51     16.11 o 
  -1  15   0       22.25       22.77      8.23 o 
   1  15   0      503.52      471.78     20.68 o 
   3  15   0       81.99       81.70     17.38 o 
   5  15   0       22.81       10.98     11.26 o 
   7  15   0      393.42      373.30     18.71 o 
   9  15   0       50.09       55.60     12.83 o 
  11  15   0      193.50      242.98     19.08 o 
  13  15   0       50.57       41.91     12.63 o 
  15  15   0       31.57       47.89     13.61 o 
 -14  16   0      177.88      228.93     19.83 o 
 -12  16   0       28.87       33.62     18.11 o 
 -10  16   0      363.43      344.72     27.32 o 
  -8  16   0       66.96       69.72     13.30 o 
  -6  16   0      211.81      197.06     17.21 o 
  -4  16   0       33.47       16.32      8.72 o 
  -2  16   0      967.90      921.50     21.81 o 
   0  16   0     1737.40     1727.37     30.36 o 
   2  16   0      437.87      403.42     19.82 o 
   4  16   0      742.01      738.61     24.91 o 
   6  16   0       37.53       48.58     12.83 o 
   8  16   0       15.52       12.49     11.27 o 
  10  16   0      118.00      148.38     16.92 o 
  12  16   0        3.67       -9.82     11.07 o 
  14  16   0        0.27       -4.44     28.19 o 
  16  16   0        0.66        9.36     22.75 o 
 -15  17   0       25.54       90.19     27.23 o 
 -13  17   0      107.27      149.60     16.18 o 
 -11  17   0       14.13       31.79     18.77 o 
  -9  17   0       81.63       52.45     17.20 o 
  -7  17   0       33.78       22.06     11.71 o 
  -5  17   0      416.16      333.49     18.61 o 
  -3  17   0      366.78      368.59     19.38 o 
  -1  17   0      120.68       94.59     15.72 o 
   1  17   0       49.59       38.97     13.73 o 
   3  17   0      196.87      189.36     18.17 o 
   5  17   0       10.25       13.57     11.94 o 
   7  17   0       75.59       98.08     15.22 o 
   9  17   0       95.31      106.13     18.97 o 
  11  17   0      274.02      332.44     46.39 o 
  13  17   0       24.01       51.72     17.47 o 
  15  17   0       49.29       75.01     17.67 o 
 -14  18   0       10.98       14.76     28.16 o 
 -12  18   0       12.70        9.63     19.31 o 
 -10  18   0      125.94      138.66     22.19 o 
  -8  18   0        1.28        0.57     23.80 o 
  -6  18   0      176.53      172.88     17.89 o 
  -4  18   0       36.92        8.84     11.96 o 
  -2  18   0      223.71      243.10     19.83 o 
   0  18   0       56.45       25.13     13.98 o 
   2  18   0        0.38        0.39     12.27 o 
   4  18   0       20.01       34.09     23.29 o 
   6  18   0      556.77      550.80     29.16 o 
   8  18   0      177.99      247.92     26.49 o 
  10  18   0       45.89       53.73     18.21 o 
  12  18   0       80.21      109.85     21.99 o 
  14  18   0        5.73       15.03     17.60 o 
 -13  19   0       19.49       15.37     18.26 o 
 -11  19   0        8.16       -8.61     18.72 o 
  -9  19   0       13.06        8.60     27.30 o 
  -7  19   0        7.80       13.52     12.79 o 
  -5  19   0        7.74       -1.60     12.08 o 
  -3  19   0        0.03      -12.06     20.14 o 
  -1  19   0        0.82       -9.92     12.18 o 
   1  19   0       46.04       61.14     14.72 o 
   3  19   0        2.07       11.10     14.56 o 
   5  19   0      142.33      138.02     20.85 o 
   7  19   0       61.48       52.53     17.63 o 
   9  19   0        6.18       -9.09     17.27 o 
  11  19   0      255.07      301.55     72.36 o 
  13  19   0      100.21      103.83     21.77 o 
 -12  20   0        9.83        0.20     20.92 o 
 -10  20   0        5.81        4.60     20.14 o 
  -8  20   0       14.00        0.30     18.83 o 
  -6  20   0       46.91       26.89     13.58 o 
  -4  20   0       14.13       -1.73     13.28 o 
  -2  20   0        2.96      -12.44     14.96 o 
   0  20   0      239.49      236.75     24.48 o 
   2  20   0       93.61       68.89     20.48 o 
   4  20   0      388.82      413.77     27.30 o 
   6  20   0        2.66      -11.28     14.70 o 
   8  20   0        7.88        5.07     31.72 o 
  10  20   0        1.70       19.69     18.07 o 
  12  20   0        2.84       32.72     18.85 o 
 -11  21   0        8.45       21.07     40.72 o 
  -9  21   0       20.59      -12.29     30.49 o 
  -7  21   0        1.56        0.97     18.58 o 
  -5  21   0       29.38       15.84     15.80 o 
  -3  21   0        4.53      -13.17     15.13 o 
  -1  21   0       98.32       92.12     24.02 o 
   1  21   0       58.95       70.38     20.45 o 
   3  21   0       29.03       61.43     19.96 o 
   5  21   0      364.36      387.38     31.90 o 
   7  21   0      295.73      324.32     29.78 o 
   9  21   0       10.94       13.95     39.66 o 
  11  21   0      148.52      182.05     92.40 o 
  -8  22   0        0.16       -6.62     33.72 o 
  -6  22   0       22.02      -15.93     16.76 o 
  -4  22   0       42.12       23.06     28.92 o 
  -2  22   0       66.51       66.26     20.45 o 
   0  22   0        0.83      -16.10     16.10 o 
   2  22   0      230.55      247.68     33.84 o 
   4  22   0       44.00       45.86     19.86 o 
   6  22   0        0.09       -0.46     22.75 o 
   8  22   0       39.67       60.61     21.23 o 
  -5  23   0        0.83       11.40     18.21 o 
  -3  23   0        2.19      -15.62     17.92 o 
  -1  23   0       18.55      -17.66     17.66 o 
   1  23   0       10.29      -12.76     20.07 o 
   3  23   0        0.99       19.57     19.03 o 
   5  23   0       77.57       78.24     23.70 o 
   0   1   1     2954.53     2859.87     29.94 o 
   1   1   1     2386.44     2293.96     48.37 o 
  -1   2   1     2072.02     1962.51     15.56 o 
   0   2   1      518.75      443.62     10.91 o 
   1   2   1     3709.89     3907.09     33.32 o 
   2   2   1    11019.96    10742.01     81.25 o 
  -2   3   1       25.17       35.20      3.23 o 
  -1   3   1     9212.44     8783.43     93.55 o 
   0   3   1    10164.20     9858.88     70.30 o 
   1   3   1     3352.63     3148.71     23.93 o 
   2   3   1      118.39       98.05      3.62 o 
   3   3   1     3118.34     2953.98     25.62 o 
  -3   4   1    20209.54    20400.26    212.47 o 
  -2   4   1    16459.92    16463.79    108.85 o 
  -1   4   1    14836.21    15215.81    118.85 o 
   0   4   1     8737.41     8688.53     59.50 o 
   1   4   1       52.69       62.03      3.59 o 
   2   4   1    10092.74     9995.24     87.26 o 
   3   4   1     1459.93     1496.96     19.39 o 
   4   4   1     3543.63     3589.17     31.12 o 
  -4   5   1      409.12      377.73      6.97 o 
  -3   5   1      641.04      622.71     13.71 o 
  -2   5   1    11440.65    11460.17     71.84 o 
  -1   5   1     3236.14     3111.32     25.00 o 
   0   5   1     3678.08     3583.46     36.76 o 
   1   5   1      528.48      557.11      8.00 o 
   2   5   1     3284.22     3000.44     24.29 o 
   3   5   1     3091.13     3062.35     27.52 o 
   4   5   1      272.63      288.61      7.27 o 
   5   5   1      276.03      280.09      6.28 o 
  -5   6   1      836.06      844.88     11.19 o 
  -4   6   1      651.32      638.18     10.80 o 
  -3   6   1     2159.25     2057.54     19.11 o 
  -2   6   1     1037.70     1026.50     10.93 o 
  -1   6   1     7248.93     7315.54     52.93 o 
   0   6   1      306.79      336.80      9.50 o 
   1   6   1      561.81      520.19      8.22 o 
   2   6   1      286.23      287.08      6.39 o 
   3   6   1       44.22       50.93      4.43 o 
   4   6   1       87.89       84.08      5.29 o 
   5   6   1        0.57       -2.90      2.90 o 
   6   6   1     1305.84     1238.32     14.28 o 
  -6   7   1       66.68       77.47      5.98 o 
  -5   7   1      118.50      116.06      5.65 o 
  -4   7   1     2293.58     2229.78     19.49 o 
  -3   7   1     2427.37     2420.00     20.34 o 
  -2   7   1      766.40      794.09      9.60 o 
  -1   7   1       27.15       23.48      3.83 o 
   0   7   1     1128.63     1111.79     16.17 o 
   1   7   1     1293.78     1216.82     13.68 o 
   2   7   1      506.90      513.40      8.47 o 
   3   7   1     1329.92     1305.82     15.99 o 
   4   7   1      470.83      464.06      9.28 o 
   5   7   1      637.89      688.35     11.73 o 
   6   7   1      965.75     1003.47     12.85 o 
   7   7   1      336.92      348.35      7.64 o 
  -7   8   1       58.71       48.73      5.35 o 
  -6   8   1       85.62      120.40      6.48 o 
  -5   8   1     1179.85     1138.18     14.42 o 
  -4   8   1      829.33      817.79     11.93 o 
  -3   8   1      164.14      160.61      5.79 o 
  -2   8   1      106.22      129.06      5.35 o 
  -1   8   1      177.14      188.20      5.25 o 
   0   8   1     1069.80     1042.02     11.47 o 
   1   8   1     1116.77     1131.88     13.69 o 
   2   8   1      332.01      319.45      7.28 o 
   3   8   1      261.71      241.04      7.34 o 
   4   8   1     1524.54     1530.95     18.66 o 
   5   8   1       27.33       26.34      4.72 o 
   6   8   1       11.93       12.74      3.84 o 
   7   8   1      105.30       97.79      6.09 o 
   8   8   1     1753.72     1843.97     26.05 o 
  -8   9   1      514.59      497.97     10.63 o 
  -7   9   1      390.54      374.31      9.16 o 
  -6   9   1      231.64      211.08      7.93 o 
  -5   9   1     1396.82     1388.98     16.93 o 
  -4   9   1        2.71        1.99      3.43 o 
  -3   9   1       47.83       52.71      4.49 o 
  -2   9   1     2578.18     2692.55     23.95 o 
  -1   9   1      334.27      382.81      7.44 o 
   0   9   1     3881.30     3931.25     36.45 o 
   1   9   1      477.23      520.87     10.62 o 
   2   9   1     1051.80     1030.59     14.33 o 
   3   9   1      373.10      379.47      9.22 o 
   4   9   1       24.92       27.93      4.93 o 
   5   9   1      245.06      227.01      7.97 o 
   6   9   1     1385.28     1456.22     16.73 o 
   7   9   1      142.08      153.71      6.84 o 
   8   9   1      223.72      219.46      7.33 o 
   9   9   1      643.80      667.21     12.34 o 
  -9  10   1      346.33      356.19      9.37 o 
  -8  10   1      231.58      254.20      8.75 o 
  -7  10   1      299.28      283.87      8.72 o 
  -6  10   1       49.81       44.35      5.71 o 
  -5  10   1      604.11      633.14     11.38 o 
  -4  10   1      626.05      690.78     10.65 o 
  -3  10   1      934.28      914.99     12.16 o 
  -2  10   1     1562.62     1516.72     16.16 o 
  -1  10   1      176.81      157.27      6.25 o 
   0  10   1     1141.64     1129.64     13.09 o 
   1  10   1     1213.55     1216.87     15.54 o 
   2  10   1       48.51       44.08      5.15 o 
   3  10   1      168.50      171.79      7.96 o 
   4  10   1      521.82      527.65     11.33 o 
   5  10   1       42.59       44.82      6.03 o 
   6  10   1        2.13        4.97      5.16 o 
   7  10   1        5.05        0.74      5.35 o 
   8  10   1        7.64        8.03      5.96 o 
   9  10   1      186.20      200.02     10.78 o 
  10  10   1      219.48      228.57     11.38 o 
 -10  11   1      118.90      122.37      9.38 o 
  -9  11   1        1.04       -6.24      6.24 o 
  -8  11   1        0.95       -5.24      5.24 o 
  -7  11   1        9.20        9.31      5.03 o 
  -6  11   1       63.82       71.76      5.80 o 
  -5  11   1        1.10        3.23      4.03 o 
  -4  11   1      489.13      485.19      9.46 o 
  -3  11   1     2312.02     2353.93     22.28 o 
  -2  11   1       57.35       56.78      5.16 o 
  -1  11   1       81.09       84.72      5.05 o 
   0  11   1      174.20      165.40      6.27 o 
   1  11   1      778.21      776.58     12.57 o 
   2  11   1     1029.20      954.88     14.02 o 
   3  11   1       97.55      101.14      7.47 o 
   4  11   1       30.16       28.18      5.67 o 
   5  11   1       11.45        2.26      5.39 o 
   6  11   1      566.10      579.11     12.88 o 
   7  11   1       41.87       40.18      6.81 o 
   8  11   1       73.54       60.28      7.38 o 
   9  11   1       81.48       89.14      8.45 o 
  10  11   1       45.75       36.10      7.53 o 
  11  11   1       24.97       17.78      7.66 o 
 -11  12   1      190.46      230.25     11.92 o 
 -10  12   1        3.05       -5.95      5.95 o 
  -9  12   1       61.61       67.89      8.37 o 
  -8  12   1      182.53      219.32      8.68 o 
  -7  12   1        1.84       -4.10      4.10 o 
  -6  12   1        4.36       -4.19      4.61 o 
  -5  12   1       15.46       -0.95      4.59 o 
  -4  12   1       19.38       28.79      5.09 o 
  -3  12   1        7.29        5.37      4.42 o 
  -2  12   1      459.06      516.65     10.27 o 
  -1  12   1     1021.86      965.38     13.42 o 
   0  12   1      300.32      273.36      8.03 o 
   1  12   1      504.29      492.45     10.70 o 
   2  12   1       21.01       16.54      5.13 o 
   3  12   1       64.31       68.97      7.06 o 
   4  12   1      429.72      427.60     11.42 o 
   5  12   1       61.22       55.46      7.31 o 
   6  12   1       17.27        6.17      6.66 o 
   7  12   1      214.84      241.94     10.40 o 
   8  12   1      462.05      458.77     12.65 o 
   9  12   1        1.39        3.48      7.22 o 
  10  12   1        1.75        0.69      7.53 o 
  11  12   1       38.24       36.74      9.47 o 
  12  12   1       13.43        7.85      7.72 o 
 -12  13   1        1.44        4.09      7.91 o 
 -11  13   1       11.84       13.24      7.19 o 
 -10  13   1      195.18      200.03     10.27 o 
  -9  13   1      319.08      328.53     10.77 o 
  -8  13   1      125.25      156.54      7.69 o 
  -7  13   1      482.25      483.47      9.91 o 
  -6  13   1        3.00        2.66      4.95 o 
  -5  13   1      135.02      141.55      7.49 o 
  -4  13   1      137.38      131.72      7.42 o 
  -3  13   1      524.20      510.18     10.60 o 
  -2  13   1        0.02        0.83      4.58 o 
  -1  13   1       42.29       73.28      6.62 o 
   0  13   1      675.83      679.77     12.12 o 
   1  13   1      602.22      578.31     11.20 o 
   2  13   1       88.62      101.56      7.54 o 
   3  13   1      413.87      414.29     11.64 o 
   4  13   1        4.63       -0.39      6.08 o 
   5  13   1      164.09      146.35     11.22 o 
   6  13   1      248.22      254.18     12.68 o 
   7  13   1      171.64      188.21     12.56 o 
   8  13   1      141.17      156.92     12.08 o 
   9  13   1        6.61       -2.01      7.64 o 
  10  13   1      106.00      140.07     11.81 o 
  11  13   1       62.97       69.38     10.40 o 
  12  13   1      222.72      263.85     13.75 o 
  13  13   1       35.91       43.67      9.73 o 
 -13  14   1        0.90       15.31     10.21 o 
 -12  14   1       40.25       46.12     11.02 o 
 -11  14   1      151.61      163.39     12.79 o 
 -10  14   1      238.40      258.57     10.29 o 
  -9  14   1        2.33       -6.41      6.41 o 
  -8  14   1       51.52       53.84      7.16 o 
  -7  14   1       11.02        2.21      5.37 o 
  -6  14   1      437.01      407.80     12.46 o 
  -5  14   1       34.20       34.72      6.86 o 
  -4  14   1        0.32       -5.88      5.88 o 
  -3  14   1      196.46      206.93     10.13 o 
  -2  14   1      105.50       94.71      8.14 o 
  -1  14   1       73.65       84.73      8.01 o 
   0  14   1        4.40        7.54      6.34 o 
   1  14   1        8.96        8.24      6.19 o 
   2  14   1       18.55       15.70      6.34 o 
   3  14   1       42.02       47.17      8.95 o 
   4  14   1       19.29       18.79      8.62 o 
   5  14   1        2.53        1.83      8.04 o 
   6  14   1       32.56       29.88      8.64 o 
   7  14   1      205.27      201.32     13.51 o 
   8  14   1        0.00        7.79      8.72 o 
   9  14   1       26.12       21.26      8.92 o 
  10  14   1       67.72       57.16     11.51 o 
  11  14   1       18.01        4.25      9.49 o 
  12  14   1       68.36       66.39     11.58 o 
  13  14   1       38.46       35.33     12.19 o 
  14  14   1        5.25      -10.30     10.30 o 
 -14  15   1       37.13       50.62     12.49 o 
 -13  15   1        2.90       12.99      8.94 o 
 -12  15   1        0.37        1.00      8.08 o 
 -11  15   1      221.97      220.05     11.47 o 
 -10  15   1      179.70      215.26     11.06 o 
  -9  15   1      159.29      170.15     10.08 o 
  -8  15   1       35.16       43.61      8.41 o 
  -7  15   1        0.29       -3.14      6.14 o 
  -6  15   1      231.24      243.87     11.45 o 
  -5  15   1      701.22      648.56     14.42 o 
  -4  15   1       23.81       20.44      7.11 o 
  -3  15   1       94.16      104.59      8.87 o 
  -2  15   1      212.23      241.76     12.38 o 
  -1  15   1     1268.48     1216.06     19.30 o 
   0  15   1       14.08       -4.11      6.29 o 
   1  15   1       38.98       35.15      7.34 o 
   2  15   1       18.17        1.73      7.07 o 
   3  15   1      203.93      234.95     13.58 o 
   4  15   1        1.06       -6.49      7.16 o 
   5  15   1      700.14      741.32     19.47 o 
   6  15   1      247.79      274.07     13.62 o 
   7  15   1        1.25       10.60      9.92 o 
   8  15   1       40.92       38.43     10.99 o 
   9  15   1       33.09       33.75     10.84 o 
  10  15   1       22.86        8.05     10.02 o 
  11  15   1       17.62       16.51     10.67 o 
  12  15   1        3.77        9.52     10.96 o 
  13  15   1        1.22        4.18      9.97 o 
  14  15   1      185.37      216.08     20.31 o 
  15  15   1       86.19      101.34     15.98 o 
 -15  16   1      171.96      160.21     13.82 o 
 -14  16   1       30.66       45.15     10.40 o 
 -13  16   1       52.26       69.51     12.31 o 
 -12  16   1       37.98       57.43      9.63 o 
 -11  16   1      160.98      154.18     13.39 o 
 -10  16   1       15.81       15.17      8.42 o 
  -9  16   1      212.44      233.05     13.51 o 
  -8  16   1       18.94       13.80      8.36 o 
  -7  16   1        9.52       13.47      6.97 o 
  -6  16   1       59.34       52.16      7.91 o 
  -5  16   1       19.09        7.04      6.83 o 
  -4  16   1      427.48      401.38     12.38 o 
  -3  16   1        5.84        1.28      6.64 o 
  -2  16   1      239.19      253.77     11.63 o 
  -1  16   1       10.84        9.02      7.13 o 
   0  16   1      275.15      289.69     11.57 o 
   1  16   1      520.18      496.05     13.32 o 
   2  16   1       68.27       71.62      9.53 o 
   3  16   1       63.08       56.95     10.52 o 
   4  16   1       44.32       49.21     10.55 o 
   5  16   1      326.28      313.82     14.67 o 
   6  16   1        0.68       -2.73      8.58 o 
   7  16   1      630.07      673.91     22.16 o 
   8  16   1       81.53      111.97     14.22 o 
   9  16   1       20.05       19.03     11.93 o 
  10  16   1       22.25       26.98     11.12 o 
  11  16   1       61.07       65.42     12.73 o 
  12  16   1        0.06      -10.36     10.36 o 
  13  16   1       20.71       34.98     12.44 o 
  14  16   1        7.63       36.49     12.58 o 
  15  16   1        0.43       15.23     12.01 o 
  16  16   1        4.32        4.69     12.40 o 
 -16  17   1       14.25       35.58     19.05 o 
 -15  17   1        0.03       34.71     30.83 o 
 -14  17   1        1.39       16.28     15.59 o 
 -13  17   1       20.42       13.66     10.58 o 
 -12  17   1        0.06       19.89     10.14 o 
 -11  17   1        3.39       17.73     15.13 o 
 -10  17   1        0.10        5.17      9.66 o 
  -9  17   1      130.27      144.36     11.31 o 
  -8  17   1       49.38       56.11      9.11 o 
  -7  17   1      287.69      266.85     11.23 o 
  -6  17   1      142.27      150.64     10.31 o 
  -5  17   1        0.01        4.94      7.11 o 
  -4  17   1       34.05       25.87      7.58 o 
  -3  17   1       29.19       19.21      7.45 o 
  -2  17   1      105.55      100.86      9.30 o 
  -1  17   1      199.92      249.98     12.15 o 
   0  17   1      482.78      472.97     14.34 o 
   1  17   1       17.30       16.52      7.81 o 
   2  17   1      193.71      243.03     15.06 o 
   3  17   1      808.10      768.85     29.27 o 
   4  17   1      240.04      247.27     15.45 o 
   5  17   1       19.74       29.86      9.52 o 
   6  17   1        5.28       18.86      9.24 o 
   7  17   1      763.41      732.37     20.77 o 
   8  17   1        6.85       25.88     10.30 o 
   9  17   1      140.35      144.03     13.19 o 
  10  17   1       51.71       72.35     11.34 o 
  11  17   1       29.01       43.46     12.87 o 
  12  17   1       36.90       31.74     12.62 o 
  13  17   1        9.05       12.16     11.95 o 
  14  17   1        5.75       18.67     12.37 o 
  15  17   1        1.09        2.09     15.98 o 
  16  17   1        0.66      -10.90     10.90 o 
 -15  18   1        7.55       31.88     17.91 o 
 -14  18   1        7.13       13.32     20.48 o 
 -13  18   1        0.38        6.87     14.99 o 
 -12  18   1       15.77       36.62     12.74 o 
 -11  18   1        2.74        7.18     19.15 o 
 -10  18   1       17.23       28.93     13.04 o 
  -9  18   1        2.29       -9.89      9.89 o 
  -8  18   1       17.54       11.35     10.24 o 
  -7  18   1        0.20       -4.62      7.40 o 
  -6  18   1       18.38       17.53      7.43 o 
  -5  18   1      120.79      131.71     12.24 o 
  -4  18   1       34.25       28.01      8.15 o 
  -3  18   1       31.92       40.96      8.74 o 
  -2  18   1      194.74      174.64     11.97 o 
  -1  18   1      199.17      213.83     12.54 o 
   0  18   1        1.09        6.28      7.38 o 
   1  18   1       61.94       48.69     10.31 o 
   2  18   1      189.21      199.83     14.72 o 
   3  18   1      171.49      178.56     15.24 o 
   4  18   1        2.11       -2.54      8.97 o 
   5  18   1       49.13       57.22     16.89 o 
   6  18   1       13.59       11.96     11.94 o 
   7  18   1      462.53      455.43     17.72 o 
   8  18   1        1.10        0.03      9.54 o 
   9  18   1      107.99      114.79     13.22 o 
  10  18   1        6.67       13.33     10.09 o 
  11  18   1        2.47       -0.87     10.18 o 
  12  18   1      125.63      154.23     14.90 o 
  13  18   1        6.15      -10.34     10.34 o 
  14  18   1       23.77       26.50     17.02 o 
  15  18   1        2.97        7.18     13.13 o 
 -14  19   1        4.58        5.51     16.46 o 
 -13  19   1        1.03        9.32     15.75 o 
 -12  19   1       20.01       41.31     18.11 o 
 -11  19   1        4.90       28.95     28.28 o 
 -10  19   1        3.60       34.31     20.34 o 
  -9  19   1        2.83      -11.91     12.05 o 
  -8  19   1        0.03      -10.06     11.31 o 
  -7  19   1       22.30       32.54     10.21 o 
  -6  19   1       26.32        5.86      9.49 o 
  -5  19   1        0.55       -3.40      9.13 o 
  -4  19   1       46.70       42.90     12.05 o 
  -3  19   1        0.83       -2.25      9.56 o 
  -2  19   1      107.99      107.37     12.61 o 
  -1  19   1        6.11       -7.24      9.35 o 
   0  19   1      125.19       95.22     12.34 o 
   1  19   1       45.13       48.72     11.40 o 
   2  19   1       41.52       25.84     10.58 o 
   3  19   1        6.81       -9.42      9.42 o 
   4  19   1        4.58       -3.87      9.27 o 
   5  19   1        0.71       -9.81      9.81 o 
   6  19   1        0.58        2.42     11.29 o 
   7  19   1       23.69       22.25     11.04 o 
   8  19   1        1.40       -9.92      9.92 o 
   9  19   1        9.60        8.05     12.43 o 
  10  19   1        0.72        2.58     10.42 o 
  11  19   1        1.01       -2.92     11.67 o 
  12  19   1        0.75        4.62     12.08 o 
  13  19   1        0.00        1.03     11.70 o 
  14  19   1        1.98        6.18     13.26 o 
 -12  20   1        2.45       10.92     34.88 o 
 -11  20   1        4.16       15.40     40.80 o 
 -10  20   1        0.74      -17.25     20.45 o 
  -9  20   1        2.54        1.43     21.16 o 
  -8  20   1        0.10       -9.99     12.02 o 
  -7  20   1        3.54        5.42     12.07 o 
  -6  20   1        2.42       -0.43      9.63 o 
  -5  20   1       12.86        8.46     10.72 o 
  -4  20   1        0.01       -9.56      9.56 o 
  -3  20   1       18.15        4.53     10.10 o 
  -2  20   1       75.19       70.34     12.15 o 
  -1  20   1        0.63       -9.49      9.49 o 
   0  20   1        9.18       -9.86      9.86 o 
   1  20   1        9.19       13.77     10.61 o 
   2  20   1       46.01       63.42     12.13 o 
   3  20   1        2.67        0.64     15.78 o 
   4  20   1       58.70       58.03     11.76 o 
   5  20   1       15.00        4.12     10.41 o 
   6  20   1       16.84       -5.12     13.48 o 
   7  20   1        2.88       -3.69     10.50 o 
   8  20   1        2.49        2.07     11.63 o 
   9  20   1       31.00       42.77     12.73 o 
  10  20   1        4.48       16.25     12.19 o 
  11  20   1        2.54       14.12     12.83 o 
  12  20   1       33.36       11.93     13.01 o 
 -11  21   1        0.08       36.74     24.01 o 
 -10  21   1        0.19       -9.50     21.83 o 
  -9  21   1        4.12       12.82     29.15 o 
  -8  21   1        1.19       10.87     13.46 o 
  -7  21   1       58.56       40.20     13.69 o 
  -6  21   1        0.56      -10.28     10.28 o 
  -5  21   1       27.51       26.18     11.09 o 
  -4  21   1       35.93       38.18     12.09 o 
  -3  21   1        8.27       25.21     11.13 o 
  -2  21   1      136.69      145.36     14.74 o 
  -1  21   1       44.92       53.23     12.65 o 
   0  21   1       20.58        3.97     10.96 o 
   1  21   1       65.23       48.71     12.21 o 
   2  21   1       77.39       47.84     12.58 o 
   3  21   1       15.59      -10.31     11.13 o 
   4  21   1       18.75       31.18     12.73 o 
   5  21   1        0.08        2.25     11.89 o 
   6  21   1       41.41       26.53     16.11 o 
   7  21   1       27.66       32.50     13.23 o 
   8  21   1        4.89       15.67     13.62 o 
   9  21   1       38.71       20.42     16.87 o 
  10  21   1        0.62       10.31     13.13 o 
  11  21   1        8.66      -12.58     12.58 o 
  -9  22   1        4.45       18.48     22.71 o 
  -8  22   1        2.01        0.56     17.62 o 
  -7  22   1        8.29       -4.74     13.40 o 
  -6  22   1        0.15        5.07     13.63 o 
  -5  22   1       19.26        9.99     14.30 o 
  -4  22   1       25.17        8.32     13.53 o 
  -3  22   1        4.56       15.97     11.84 o 
  -2  22   1       45.41       38.52     11.95 o 
  -1  22   1       16.37        1.10     11.31 o 
   0  22   1        2.04       -7.10     12.90 o 
   1  22   1       26.49       29.24     12.56 o 
   2  22   1       30.90       27.52     13.06 o 
   3  22   1        0.20       -0.88     12.05 o 
   4  22   1        7.51       18.75     14.84 o 
   5  22   1        0.91        3.33     13.08 o 
   6  22   1       35.22       44.20     13.75 o 
   7  22   1       10.80       11.12     13.64 o 
   8  22   1       13.66       11.31     13.85 o 
   9  22   1       14.04       10.83     16.96 o 
  -6  23   1        0.15      -16.60     16.60 o 
  -5  23   1        0.00      -12.99     12.99 o 
  -4  23   1        6.11        2.48     17.43 o 
  -3  23   1        5.93        6.28     13.03 o 
  -2  23   1        3.76       -1.22     13.08 o 
  -1  23   1        0.66       -7.21     13.14 o 
   0  23   1       10.17        9.38     13.44 o 
   1  23   1        0.50       -1.44     13.74 o 
   2  23   1        2.40       17.01     13.67 o 
   3  23   1        0.11      -13.04     13.04 o 
   4  23   1        1.47       15.30     13.71 o 
   5  23   1        3.33       12.35     13.58 o 
   6  23   1        9.36       11.76     17.12 o 
   0   0   2     6651.79     6512.85     66.42 o 
   0   1   2       11.96        7.60      1.97 o 
   1   1   2      233.39      212.13      4.03 o 
  -1   2   2     1962.13     1761.70     12.76 o 
   0   2   2     2966.47     2974.99     19.03 o 
   1   2   2     4355.59     4318.45     27.83 o 
   2   2   2       47.89       39.85      2.76 o 
  -2   3   2       47.26       41.36      3.00 o 
  -1   3   2     2301.91     2284.31     16.75 o 
   0   3   2       78.76       77.65      3.21 o 
   1   3   2      657.40      672.63      9.08 o 
   2   3   2      684.08      582.67      7.90 o 
   3   3   2     2985.07     2763.39     23.13 o 
  -3   4   2       21.77       18.58      3.44 o 
  -2   4   2     3171.37     3246.03     24.29 o 
  -1   4   2      208.34      223.00      4.95 o 
   0   4   2     3620.75     3479.25     34.63 o 
   1   4   2     4578.45     4594.88     43.64 o 
   2   4   2      287.26      259.08      6.98 o 
   3   4   2       29.37       33.84      3.55 o 
   4   4   2      430.91      410.25      8.08 o 
  -4   5   2     2621.99     2573.32     25.14 o 
  -3   5   2     1173.65     1202.79     12.51 o 
  -2   5   2        3.95        5.03      2.82 o 
  -1   5   2     2345.29     2335.24     18.86 o 
   0   5   2     1147.63     1097.54     13.91 o 
   1   5   2      413.81      386.26      8.32 o 
   2   5   2     1176.89     1165.95     14.66 o 
   3   5   2      313.50      310.79      6.34 o 
   4   5   2     1343.49     1311.50     16.72 o 
   5   5   2        3.30       -0.08      3.65 o 
  -5   6   2     1061.22     1065.77     14.03 o 
  -4   6   2      329.45      330.09      7.40 o 
  -3   6   2     2443.77     2558.97     22.83 o 
  -2   6   2       61.95       50.84      3.75 o 
  -1   6   2      281.29      293.79      6.54 o 
   0   6   2     1221.19     1212.58     13.43 o 
   1   6   2      218.49      174.74      5.20 o 
   2   6   2        0.98       -0.50      2.87 o 
   3   6   2     3783.90     3785.17     31.06 o 
   4   6   2     1555.06     1480.96     17.50 o 
   5   6   2      174.03      158.64      6.80 o 
   6   6   2     2373.07     2565.28     26.75 o 
  -6   7   2     1422.38     1437.86     15.73 o 
  -5   7   2     1269.89     1261.08     15.44 o 
  -4   7   2       57.86       69.15      4.99 o 
  -3   7   2      399.02      376.31      7.20 o 
  -2   7   2      451.09      480.25      8.22 o 
  -1   7   2     2271.51     2391.28     22.26 o 
   0   7   2      483.72      540.60      9.02 o 
   1   7   2     4513.43     4697.78     37.29 o 
   2   7   2     1768.89     1772.67     19.72 o 
   3   7   2      665.03      673.54     12.57 o 
   4   7   2     1725.74     1669.66     19.59 o 
   5   7   2       50.00       51.57      5.21 o 
   6   7   2     2639.09     2583.80     24.10 o 
   7   7   2      154.28      166.21      9.18 o 
  -7   8   2     1265.68     1231.76     15.86 o 
  -6   8   2     1537.30     1618.61     18.42 o 
  -5   8   2     1516.35     1518.33     18.67 o 
  -4   8   2      162.00      154.89      6.91 o 
  -3   8   2      212.16      211.33      6.42 o 
  -2   8   2      536.11      590.33      8.95 o 
  -1   8   2      269.17      297.88      7.51 o 
   0   8   2      177.12      167.83      7.72 o 
   1   8   2      213.79      231.09      6.95 o 
   2   8   2      341.41      330.40      7.91 o 
   3   8   2     1064.77     1144.56     14.48 o 
   4   8   2      107.30      122.08      6.58 o 
   5   8   2       14.45       18.86      4.92 o 
   6   8   2      513.73      518.13     11.29 o 
   7   8   2      380.93      394.83     10.63 o 
   8   8   2        1.18        0.73      4.56 o 
  -8   9   2      681.98      684.63     12.41 o 
  -7   9   2        0.70       -5.21      5.21 o 
  -6   9   2      217.74      217.62      6.95 o 
  -5   9   2      333.19      277.03      7.29 o 
  -4   9   2      484.79      491.27      8.30 o 
  -3   9   2      716.33      731.79     10.63 o 
  -2   9   2      100.48      104.01      5.26 o 
  -1   9   2     3703.53     3789.62     33.02 o 
   0   9   2       59.52       65.88      5.43 o 
   1   9   2       81.74       90.81      6.31 o 
   2   9   2        0.04       -4.13      4.13 o 
   3   9   2     4430.80     4668.10     38.91 o 
   4   9   2       37.97       56.71      6.06 o 
   5   9   2      116.23      125.29      7.61 o 
   6   9   2      214.31      235.83      8.84 o 
   7   9   2     1593.02     1602.73     26.98 o 
   8   9   2       11.14        8.73      5.93 o 
   9   9   2      420.41      396.41     11.85 o 
  -9  10   2      100.37      103.34      8.80 o 
  -8  10   2      224.51      231.11      9.50 o 
  -7  10   2        9.66       12.93      4.95 o 
  -6  10   2     1076.80     1068.83     14.32 o 
  -5  10   2      145.15      163.16      7.17 o 
  -4  10   2     1003.86      972.88     12.20 o 
  -3  10   2      613.24      605.52      8.65 o 
  -2  10   2      978.80      998.65     12.70 o 
  -1  10   2        1.32        1.65      4.39 o 
   0  10   2      563.12      506.58     10.36 o 
   1  10   2        6.95       -1.28      4.27 o 
   2  10   2        4.43        1.74      4.64 o 
   3  10   2     1045.92     1056.25     14.82 o 
   4  10   2        0.15       -4.82      4.82 o 
   5  10   2       81.90      105.39      7.83 o 
   6  10   2        3.07        1.45      5.23 o 
   7  10   2      189.85      207.26      9.85 o 
   8  10   2      367.78      397.10     11.67 o 
   9  10   2       54.08       64.49      7.78 o 
  10  10   2       27.51       30.12      8.13 o 
 -10  11   2       11.47        2.63      7.68 o 
  -9  11   2        2.18        4.80      6.59 o 
  -8  11   2        0.62       -3.56      5.32 o 
  -7  11   2      120.38      116.42      7.08 o 
  -6  11   2       21.88       23.02      5.23 o 
  -5  11   2        5.40        4.24      4.52 o 
  -4  11   2       17.41       10.45      4.50 o 
  -3  11   2      103.34      118.59      6.88 o 
  -2  11   2        0.62       -2.88      3.81 o 
  -1  11   2      273.25      289.56      8.74 o 
   0  11   2      131.86      162.53      8.02 o 
   1  11   2     1864.97     1947.76     22.10 o 
   2  11   2       13.11       14.17      5.20 o 
   3  11   2        1.29       -4.74      4.74 o 
   4  11   2       39.37       48.36      6.55 o 
   5  11   2      436.70      447.42     11.65 o 
   6  11   2       26.69       24.36      6.42 o 
   7  11   2      289.95      295.96     10.54 o 
   8  11   2       10.49        0.75      6.38 o 
   9  11   2      178.27      201.35     10.63 o 
  10  11   2      172.19      203.48     12.36 o 
  11  11   2        9.61       -3.59      7.10 o 
 -11  12   2        0.08       -7.73      7.73 o 
 -10  12   2        7.50        7.92      6.91 o 
  -9  12   2       96.34      107.59      8.09 o 
  -8  12   2      328.36      330.77     10.50 o 
  -7  12   2      390.28      366.80      9.69 o 
  -6  12   2       61.24       53.65      6.13 o 
  -5  12   2        0.86       -4.52      4.52 o 
  -4  12   2       14.68       11.78      4.91 o 
  -3  12   2       12.87        3.70      6.29 o 
  -2  12   2      169.27      186.64      8.92 o 
  -1  12   2       46.25       48.57      6.31 o 
   0  12   2        0.46       -2.38      5.07 o 
   1  12   2        2.87       -1.88      6.87 o 
   2  12   2       26.00       24.72      5.83 o 
   3  12   2       22.85       20.68      5.84 o 
   4  12   2       36.39       38.71      6.85 o 
   5  12   2       47.19       53.22      8.44 o 
   6  12   2       24.84        3.22      6.96 o 
   7  12   2        0.21       -3.77      7.03 o 
   8  12   2      995.85      993.86     20.72 o 
   9  12   2      217.69      233.37     12.90 o 
  10  12   2      295.58      280.73     12.85 o 
  11  12   2       47.99       70.36     10.12 o 
  12  12   2      300.16      299.02     13.35 o 
 -12  13   2        2.72        3.49      7.87 o 
 -11  13   2        2.19        5.46      6.96 o 
 -10  13   2       93.18       98.70      9.17 o 
  -9  13   2        7.14        2.25      6.30 o 
  -8  13   2      149.37      154.79      9.50 o 
  -7  13   2      403.86      375.46     10.19 o 
  -6  13   2      186.52      193.50     10.29 o 
  -5  13   2      375.16      357.30     10.70 o 
  -4  13   2        3.51       -5.15      5.60 o 
  -3  13   2       12.58        8.32      5.99 o 
  -2  13   2       39.27       39.73      6.54 o 
  -1  13   2        4.57        0.68      5.39 o 
   0  13   2       68.05       84.90      7.60 o 
   1  13   2      118.28      136.72      8.52 o 
   2  13   2      295.51      307.55     10.81 o 
   3  13   2        6.08        0.15      6.13 o 
   4  13   2       55.80       59.03      9.04 o 
   5  13   2        3.27       -6.97      6.97 o 
   6  13   2      178.15      169.47     11.88 o 
   7  13   2       25.31       19.49      8.51 o 
   8  13   2       27.67       27.47      8.48 o 
   9  13   2      316.95      298.22     13.29 o 
  10  13   2      500.52      486.64     18.61 o 
  11  13   2       44.33       58.42     10.94 o 
  12  13   2       17.85       17.07     10.88 o 
  13  13   2        8.90       -0.58     10.39 o 
 -13  14   2        5.95        7.48      8.76 o 
 -12  14   2        1.22       14.95      8.36 o 
 -11  14   2        0.44       -1.98      6.93 o 
 -10  14   2        0.24       -0.43      6.24 o 
  -9  14   2       21.91       19.14      7.34 o 
  -8  14   2        0.21       -7.24      7.24 o 
  -7  14   2      166.15      173.05     10.26 o 
  -6  14   2      159.63      198.41     12.13 o 
  -5  14   2       89.34       92.27      8.39 o 
  -4  14   2       11.26       10.46      6.40 o 
  -3  14   2        6.06       -5.32      5.72 o 
  -2  14   2        0.03       -5.91      5.91 o 
  -1  14   2      342.13      321.75     11.10 o 
   0  14   2       96.64      113.80     11.46 o 
   1  14   2        6.53        0.89      6.42 o 
   2  14   2        3.95       -2.90      7.02 o 
   3  14   2      232.14      250.80     11.25 o 
   4  14   2       77.21       89.91     10.20 o 
   5  14   2       11.49       12.73      8.51 o 
   6  14   2        2.36        5.82      9.52 o 
   7  14   2       33.52       26.41     10.55 o 
   8  14   2        2.57       -6.65      9.28 o 
   9  14   2      140.89      164.57     22.43 o 
  10  14   2        8.55       19.56     10.05 o 
  11  14   2      111.19      105.89     13.22 o 
  12  14   2       18.05        9.84     10.20 o 
  13  14   2       68.66       64.51     12.44 o 
  14  14   2       28.70       42.38     12.22 o 
 -14  15   2       66.45      109.86     12.45 o 
 -13  15   2        4.36       16.80      9.42 o 
 -12  15   2      118.05      140.47     14.07 o 
 -11  15   2        0.01       -6.61      8.97 o 
 -10  15   2       51.31       36.64      9.60 o 
  -9  15   2        2.22       -5.20      8.08 o 
  -8  15   2      142.88      147.49     15.41 o 
  -7  15   2        1.35       -7.08      7.08 o 
  -6  15   2        9.11       -6.45      6.45 o 
  -5  15   2       14.33       12.36      6.54 o 
  -4  15   2       21.71        9.38      7.23 o 
  -3  15   2      297.53      297.23     11.65 o 
  -2  15   2      558.48      546.60     14.83 o 
  -1  15   2       38.15       30.27      6.89 o 
   0  15   2        5.11        5.96      7.13 o 
   1  15   2      390.19      399.28     12.76 o 
   2  15   2      642.12      643.68     15.49 o 
   3  15   2      192.17      225.36     16.46 o 
   4  15   2      184.39      209.48     15.99 o 
   5  15   2        3.47        0.15      9.65 o 
   6  15   2       91.40       96.06     13.86 o 
   7  15   2       18.34       28.62     10.79 o 
   8  15   2      199.26      260.22     17.06 o 
   9  15   2       25.46       19.04     10.66 o 
  10  15   2        2.37       -4.27     10.28 o 
  11  15   2        5.88       -9.02     10.14 o 
  12  15   2       64.62       43.74     12.09 o 
  13  15   2       46.16       55.96     12.34 o 
  14  15   2      150.82      171.28     16.47 o 
  15  15   2        8.68       18.38     10.23 o 
 -15  16   2        3.43        9.48     19.53 o 
 -14  16   2        0.05        5.85     15.02 o 
 -13  16   2       53.60       73.43     13.03 o 
 -12  16   2      128.80      183.93     16.87 o 
 -11  16   2        1.70       10.44      9.48 o 
 -10  16   2      126.03      133.33     12.93 o 
  -9  16   2      130.30      125.59     12.09 o 
  -8  16   2       42.62       45.51     10.32 o 
  -7  16   2       44.44       31.96      9.37 o 
  -6  16   2      250.31      229.94     12.46 o 
  -5  16   2        1.84       -6.60      6.60 o 
  -4  16   2        7.37        1.98      7.36 o 
  -3  16   2      246.51      266.05     15.42 o 
  -2  16   2      332.08      322.24     12.51 o 
  -1  16   2      112.08      110.00      9.92 o 
   0  16   2       66.19       78.51      9.60 o 
   1  16   2      181.57      189.98     13.10 o 
   2  16   2      121.86      128.97     12.03 o 
   3  16   2      138.55      144.35     15.00 o 
   4  16   2       32.14       24.84     11.05 o 
   5  16   2        0.01       -9.37      9.37 o 
   6  16   2       22.82        4.47     11.69 o 
   7  16   2       21.10       15.16     10.79 o 
   8  16   2      126.53      110.40     14.11 o 
   9  16   2        9.84       31.10     11.77 o 
  10  16   2       27.42       28.33     10.89 o 
  11  16   2        1.66       -0.20     16.95 o 
  12  16   2       48.92       39.60     12.37 o 
  13  16   2        0.01        5.67     11.51 o 
  14  16   2        6.32       10.11     11.93 o 
  15  16   2        3.22       20.18     14.09 o 
  16  16   2       12.81        9.57     19.29 o 
 -16  17   2        0.04       10.40     14.52 o 
 -15  17   2        1.51        8.14     14.51 o 
 -14  17   2       20.73       29.76     14.52 o 
 -13  17   2        0.00      -12.76     12.76 o 
 -12  17   2        0.11        0.65     11.83 o 
 -11  17   2        2.59       -3.59      9.69 o 
 -10  17   2       57.19       41.22     11.87 o 
  -9  17   2      116.48      116.35     22.61 o 
  -8  17   2       32.91       25.75     10.34 o 
  -7  17   2       11.74       -1.18      9.27 o 
  -6  17   2      156.33      160.96     20.48 o 
  -5  17   2      134.65      116.32     10.15 o 
  -4  17   2       12.63       14.30      8.21 o 
  -3  17   2       46.42       41.94      8.27 o 
  -2  17   2       48.60       42.36     12.10 o 
  -1  17   2        1.08       -0.66      7.15 o 
   0  17   2        9.87        9.99      7.40 o 
   1  17   2       62.69       66.17      9.23 o 
   2  17   2        5.63       -6.10      7.33 o 
   3  17   2       23.66       16.56     13.39 o 
   4  17   2        0.40       -9.29      9.29 o 
   5  17   2       12.48       -0.21     12.09 o 
   6  17   2       18.07       20.18     12.07 o 
   7  17   2        0.05        0.99     11.18 o 
   8  17   2       64.17       44.82     12.17 o 
   9  17   2       53.65       32.34     11.94 o 
  10  17   2      115.70      147.68     17.13 o 
  11  17   2        4.06        7.51     11.43 o 
  12  17   2        0.32       -9.45     11.44 o 
  13  17   2        1.83       12.06     12.24 o 
  14  17   2       17.08       17.07     13.07 o 
  15  17   2        5.88       14.41     13.48 o 
  16  17   2        4.19       18.82     34.26 o 
 -15  18   2       37.30       37.57     15.79 o 
 -14  18   2        0.00        8.11     14.19 o 
 -13  18   2        0.17        2.35     14.48 o 
 -12  18   2       36.78       47.18     14.14 o 
 -11  18   2        2.55        4.18     11.02 o 
 -10  18   2        4.94        0.39     10.93 o 
  -9  18   2        4.31       11.05     11.59 o 
  -8  18   2        0.26        1.81     11.20 o 
  -7  18   2       17.53       12.75      9.55 o 
  -6  18   2        0.14        0.45      8.45 o 
  -5  18   2       11.07        7.36      7.93 o 
  -4  18   2        4.53       -7.60      7.60 o 
  -3  18   2       18.42        3.75      9.70 o 
  -2  18   2        0.01        0.00      8.24 o 
  -1  18   2       40.36       45.59      8.91 o 
   0  18   2      133.62      127.98     10.94 o 
   1  18   2       40.81       48.51      9.05 o 
   2  18   2       39.27       49.28     10.46 o 
   3  18   2       48.93       51.60     10.77 o 
   4  18   2       24.64       27.48     15.11 o 
   5  18   2        0.28      -10.94     10.94 o 
   6  18   2        7.55       -5.89     12.56 o 
   7  18   2       15.15       28.37     12.75 o 
   8  18   2        4.09        4.04     12.35 o 
   9  18   2        9.90       12.86     12.45 o 
  10  18   2        0.96        9.63     12.66 o 
  11  18   2       34.25       38.42     13.55 o 
  12  18   2        3.24       10.79     12.61 o 
  13  18   2       15.29       15.76     13.40 o 
  14  18   2       14.60       12.16     13.36 o 
  15  18   2       29.07       44.07     14.65 o 
 -13  19   2        0.31       26.65     15.95 o 
 -12  19   2       56.46       76.05     15.62 o 
 -11  19   2        2.09        8.52     14.91 o 
 -10  19   2        6.35       28.59     12.22 o 
  -9  19   2       45.81       59.55     12.93 o 
  -8  19   2        4.40       -9.50     10.24 o 
  -7  19   2        0.45        9.26     10.11 o 
  -6  19   2        0.59       -7.40      9.43 o 
  -5  19   2        0.85       -1.03      8.56 o 
  -4  19   2       11.50       -7.57      8.14 o 
  -3  19   2        0.34       -5.62      8.62 o 
  -2  19   2       85.50       82.34     12.65 o 
  -1  19   2       58.16       42.51      9.36 o 
   0  19   2        4.38       -7.99      7.99 o 
   1  19   2       13.36       12.01      8.80 o 
   2  19   2       74.82       52.43     14.92 o 
   3  19   2       43.85       18.29     10.28 o 
   4  19   2        2.68       -4.08     10.05 o 
   5  19   2       62.63       66.98     19.06 o 
   6  19   2        0.22        0.48     10.07 o 
   7  19   2        0.16       -6.84     12.19 o 
   8  19   2        4.97      -16.61     16.61 o 
   9  19   2        0.03       -4.99     14.24 o 
  10  19   2        9.82        1.84     15.34 o 
  11  19   2       17.60       32.60     13.41 o 
  12  19   2        0.46       -0.70     13.78 o 
  13  19   2       18.30       15.30     19.78 o 
 -12  20   2        5.72       42.83     20.53 o 
 -11  20   2        0.13        6.44     44.26 o 
 -10  20   2       13.49       -5.89     14.87 o 
  -9  20   2       41.98       64.80     17.54 o 
  -8  20   2       11.23        1.36     14.90 o 
  -7  20   2       66.08       37.74     12.81 o 
  -6  20   2        5.63        6.13     10.25 o 
  -5  20   2        0.00       -5.08     12.59 o 
  -4  20   2        4.20       -0.39      8.91 o 
  -3  20   2       34.28       21.27      9.57 o 
  -2  20   2        3.52        8.35      8.65 o 
  -1  20   2        1.56      -11.66     11.66 o 
   0  20   2       20.41        8.99      9.25 o 
   1  20   2       27.03       24.34      9.50 o 
   2  20   2        2.07        4.98      9.94 o 
   3  20   2        1.42       -5.85     10.34 o 
   4  20   2        4.72        8.53     10.51 o 
   5  20   2        4.71       -4.19     10.69 o 
   6  20   2        3.66       -5.77     11.04 o 
   7  20   2        0.50       -5.91     12.46 o 
   8  20   2        6.18        8.24     11.31 o 
   9  20   2        0.81        5.19     11.96 o 
  10  20   2        0.55        7.56     18.01 o 
  11  20   2        1.58       -8.18     11.70 o 
  12  20   2       13.67       -6.50     11.98 o 
 -10  21   2        1.19       -1.74     22.46 o 
  -9  21   2        7.52       17.13     16.52 o 
  -8  21   2        1.66      -13.88     15.19 o 
  -7  21   2        9.63       12.38     15.25 o 
  -6  21   2        5.15        4.36     13.93 o 
  -5  21   2        2.32      -12.76     12.76 o 
  -4  21   2        9.99        3.08     11.12 o 
  -3  21   2        7.04        4.35     10.86 o 
  -2  21   2        8.18       -4.67     12.20 o 
  -1  21   2        0.25      -10.27     10.27 o 
   0  21   2        9.59      -10.61     10.61 o 
   1  21   2       43.56       26.31     11.52 o 
   2  21   2        0.77       -5.37     10.76 o 
   3  21   2        0.63        3.80     11.17 o 
   4  21   2        0.34       -6.39     11.04 o 
   5  21   2       15.80        8.57     11.59 o 
   6  21   2        0.66       -9.57     11.12 o 
   7  21   2        0.04       -3.70     13.79 o 
   8  21   2        0.00        2.90     11.67 o 
   9  21   2        4.38        2.64     13.92 o 
  10  21   2        0.00        2.05     12.74 o 
  -8  22   2        7.16       17.48     16.54 o 
  -7  22   2        1.88      -11.69     15.93 o 
  -6  22   2        2.39       25.30     16.20 o 
  -5  22   2        4.03        0.46     14.26 o 
  -4  22   2        0.24       -4.22     11.77 o 
  -3  22   2        0.23      -13.22     13.22 o 
  -2  22   2       28.74       27.08     12.27 o 
  -1  22   2        3.93       -3.29     11.57 o 
   0  22   2       19.17       24.38     12.12 o 
   1  22   2        3.62       -6.98     16.22 o 
   2  22   2       21.85       -1.51     19.69 o 
   3  22   2        0.24       -3.87     13.89 o 
   4  22   2       92.56      111.51     21.33 o 
   5  22   2        0.30       -2.00     15.35 o 
   6  22   2        7.65       -2.07     13.56 o 
   7  22   2        0.50       -9.69     12.47 o 
   8  22   2       18.00        6.90     27.13 o 
  -4  23   2       21.58      -15.17     15.17 o 
  -3  23   2        0.02       -8.56     11.97 o 
  -2  23   2        1.12      -11.72     11.72 o 
  -1  23   2        6.78       -7.82     12.69 o 
   0  23   2        6.50       -1.56     12.29 o 
   1  23   2        2.75       15.18     14.00 o 
   2  23   2       20.81        8.33     18.08 o 
   3  23   2       26.59        1.13     16.93 o 
   4  23   2        5.93       11.28     17.65 o 
   0   1   3       48.76       45.07      2.71 o 
   1   1   3      286.75      293.85      4.63 o 
  -1   2   3     1086.16     1093.69      9.01 o 
   0   2   3        3.64       -0.72      2.03 o 
   1   2   3     2462.40     2420.32     15.51 o 
   2   2   3     1083.46     1188.47     10.22 o 
  -2   3   3     4848.94     5092.08     31.84 o 
  -1   3   3      102.53       93.20      5.45 o 
   0   3   3     2832.51     2799.21     20.91 o 
   1   3   3       58.69       62.73      3.52 o 
   2   3   3      283.74      285.15      5.31 o 
   3   3   3      658.12      722.35      8.26 o 
  -3   4   3      567.71      471.14      7.19 o 
  -2   4   3      243.89      252.05      5.48 o 
  -1   4   3     4261.59     4315.83     31.61 o 
   0   4   3      355.09      404.14      6.41 o 
   1   4   3       22.08       22.80      3.46 o 
   2   4   3        0.04        4.84      3.09 o 
   3   4   3     1186.09     1221.25     11.34 o 
   4   4   3       39.09       33.88      3.68 o 
  -4   5   3       11.80        3.67      3.36 o 
  -3   5   3      163.13      149.95      5.40 o 
  -2   5   3      583.61      607.73      8.82 o 
  -1   5   3      569.63      544.08      8.10 o 
   0   5   3       59.54       65.35      4.83 o 
   1   5   3       62.99       82.74      6.31 o 
   2   5   3     6161.91     6473.76     44.73 o 
   3   5   3      251.25      278.91      6.54 o 
   4   5   3      101.93       99.62      5.60 o 
   5   5   3      296.33      305.18      7.13 o 
  -5   6   3       76.03       88.31      5.21 o 
  -4   6   3      228.55      218.98      6.22 o 
  -3   6   3     2263.17     2332.35     20.87 o 
  -2   6   3       55.83       57.96      4.32 o 
  -1   6   3     1416.31     1511.70     14.99 o 
   0   6   3       40.98       42.57      4.47 o 
   1   6   3       12.49       17.35      3.83 o 
   2   6   3     3683.40     4026.52     33.06 o 
   3   6   3      961.89      870.21     14.08 o 
   4   6   3     1436.68     1410.80     20.20 o 
   5   6   3       69.37       86.10      6.00 o 
   6   6   3      555.72      580.00     11.43 o 
  -6   7   3      101.24       94.91      6.21 o 
  -5   7   3       54.23       52.33      5.21 o 
  -4   7   3      223.16      211.03      6.43 o 
  -3   7   3      252.93      261.75      6.72 o 
  -2   7   3      280.97      320.02      6.95 o 
  -1   7   3       13.02       13.92      3.19 o 
   0   7   3        6.43        7.95      3.74 o 
   1   7   3      135.60      144.77      6.80 o 
   2   7   3     1986.26     2069.67     26.41 o 
   3   7   3      120.10      131.42      7.48 o 
   4   7   3        0.67        3.78      4.66 o 
   5   7   3      305.64      297.25     10.30 o 
   6   7   3      230.91      225.81      9.41 o 
   7   7   3        8.80       19.56      8.15 o 
  -7   8   3      848.46      818.67     13.81 o 
  -6   8   3      648.92      657.31     11.99 o 
  -5   8   3      135.50      142.53      6.89 o 
  -4   8   3      203.78      219.62      6.78 o 
  -3   8   3        0.95        0.73      3.60 o 
  -2   8   3      154.19      161.27      5.93 o 
  -1   8   3       27.94       23.95      3.63 o 
   0   8   3       44.29       51.87      4.70 o 
   1   8   3      286.48      296.03      9.09 o 
   2   8   3       81.59       92.76      6.97 o 
   3   8   3        5.41        9.26      5.16 o 
   4   8   3      325.31      330.99      9.91 o 
   5   8   3      462.08      439.54     10.01 o 
   6   8   3      316.56      287.45      9.99 o 
   7   8   3       20.29       16.22      7.16 o 
   8   8   3      243.35      249.88     16.35 o 
  -8   9   3      129.45      121.18      8.93 o 
  -7   9   3      349.26      317.84      9.48 o 
  -6   9   3       14.29        8.90      5.52 o 
  -5   9   3      231.67      219.38      7.90 o 
  -4   9   3      178.25      171.22      8.25 o 
  -3   9   3      924.02      957.44     13.69 o 
  -2   9   3       15.46        7.96      3.79 o 
  -1   9   3        1.67        1.96      3.42 o 
   0   9   3       51.79       58.72      4.84 o 
   1   9   3      326.29      316.11      9.80 o 
   2   9   3       56.82       55.38      6.51 o 
   3   9   3       13.90       11.49      5.67 o 
   4   9   3      104.85      120.17      8.21 o 
   5   9   3       45.29       60.03      8.18 o 
   6   9   3        0.91       -3.82      6.63 o 
   7   9   3       56.68       72.47      8.89 o 
   8   9   3       99.25      136.76     10.62 o 
   9   9   3       17.02       13.75      7.87 o 
  -9  10   3       87.59      109.31     12.59 o 
  -8  10   3       10.44       16.64      6.84 o 
  -7  10   3      590.76      588.72     13.85 o 
  -6  10   3      110.89      140.66      8.24 o 
  -5  10   3      241.73      240.19      8.41 o 
  -4  10   3       72.51       87.72      6.15 o 
  -3  10   3       86.26       85.19      6.77 o 
  -2  10   3       76.96       84.10      5.49 o 
  -1  10   3        1.35       -0.25      4.38 o 
   0  10   3        9.51        0.18      5.39 o 
   1  10   3      124.10      144.58      8.58 o 
   2  10   3       73.87       76.20      7.45 o 
   3  10   3      162.88      193.51     10.88 o 
   4  10   3       72.00       95.11      8.03 o 
   5  10   3      214.97      212.63     10.76 o 
   6  10   3       51.44       46.76      8.20 o 
   7  10   3        2.94       -5.11      7.03 o 
   8  10   3      359.80      352.68     13.34 o 
   9  10   3        0.21       -4.88      7.41 o 
  10  10   3       28.08       27.01      8.45 o 
 -10  11   3       38.86       35.73      7.93 o 
  -9  11   3        0.29        8.06      7.23 o 
  -8  11   3      330.52      336.04     11.67 o 
  -7  11   3      124.15      143.20      9.91 o 
  -6  11   3       51.10       44.50      6.68 o 
  -5  11   3       20.95       14.33      5.62 o 
  -4  11   3      191.35      178.91     10.31 o 
  -3  11   3      185.64      210.69      9.05 o 
  -2  11   3      567.49      551.05     13.26 o 
  -1  11   3      336.13      325.32     10.95 o 
   0  11   3      206.75      200.08      9.74 o 
   1  11   3       57.55       44.96      7.19 o 
   2  11   3       17.08       18.39      6.53 o 
   3  11   3       17.73       16.91      6.48 o 
   4  11   3       35.35       29.30      6.87 o 
   5  11   3        7.01       -0.09      7.18 o 
   6  11   3      127.42      127.55     10.90 o 
   7  11   3      159.28      184.50     12.27 o 
   8  11   3       27.70       25.69      8.55 o 
   9  11   3      260.25      251.52     13.03 o 
  10  11   3      184.97      203.07     13.14 o 
  11  11   3       97.95      122.35     11.74 o 
 -11  12   3      253.99      247.31     12.56 o 
 -10  12   3      223.98      207.98     11.46 o 
  -9  12   3      255.31      275.54     11.56 o 
  -8  12   3     1048.96     1000.78     18.75 o 
  -7  12   3      379.69      384.71     12.14 o 
  -6  12   3      116.97      120.34      8.45 o 
  -5  12   3       25.62       25.04      7.23 o 
  -4  12   3      324.31      321.17     12.89 o 
  -3  12   3      606.76      592.39     14.45 o 
  -2  12   3       30.06       12.67      6.76 o 
  -1  12   3        1.76        1.31      6.35 o 
   0  12   3       34.75       30.18      7.12 o 
   1  12   3       50.95       32.76      7.07 o 
   2  12   3        0.19       -5.97      5.97 o 
   3  12   3        1.29       -6.03      6.03 o 
   4  12   3       38.48       40.03      7.64 o 
   5  12   3      107.70      100.71     10.19 o 
   6  12   3       51.30       56.41      9.53 o 
   7  12   3       19.99       21.52      8.33 o 
   8  12   3        3.62       -0.72      7.80 o 
   9  12   3        4.11       -2.89      8.10 o 
  10  12   3        4.43       -7.19      8.00 o 
  11  12   3       65.33       48.59      9.43 o 
  12  12   3      104.07      119.45     10.50 o 
 -12  13   3       70.35       70.98      9.41 o 
 -11  13   3       58.84       59.09      9.70 o 
 -10  13   3       80.01       78.98      9.17 o 
  -9  13   3       12.20        2.89      8.20 o 
  -8  13   3      550.63      499.86     18.10 o 
  -7  13   3      264.62      281.21     29.66 o 
  -6  13   3      644.33      626.04     15.31 o 
  -5  13   3      120.56      150.06     12.98 o 
  -4  13   3       79.31       84.32     10.35 o 
  -3  13   3       10.34        8.47      7.10 o 
  -2  13   3      772.46      785.01     16.69 o 
  -1  13   3       57.05       58.15      8.59 o 
   0  13   3       35.02       36.52      7.48 o 
   1  13   3       51.80       59.97      7.98 o 
   2  13   3       96.35      107.05      9.28 o 
   3  13   3        0.00       -6.32      6.32 o 
   4  13   3       16.24       23.94      9.12 o 
   5  13   3      131.16      133.69     11.41 o 
   6  13   3       10.17       -2.98      8.24 o 
   7  13   3       74.77       72.79      9.86 o 
   8  13   3       76.74       69.66     10.36 o 
   9  13   3        1.21       -7.78      7.78 o 
  10  13   3        3.14       -5.50     10.12 o 
  11  13   3       14.16       11.68      8.33 o 
  12  13   3       25.48       36.21      9.70 o 
  13  13   3        4.37       -3.43      8.02 o 
 -13  14   3        7.99       14.13     10.84 o 
 -12  14   3        0.10        4.23     10.26 o 
 -11  14   3       17.21       -0.83     10.14 o 
 -10  14   3        0.86       -9.12      9.12 o 
  -9  14   3      110.79      108.00     12.19 o 
  -8  14   3       17.90        0.72     10.04 o 
  -7  14   3        2.44        2.15      9.72 o 
  -6  14   3        5.13       -1.38      7.09 o 
  -5  14   3      239.00      277.81     12.25 o 
  -4  14   3      201.50      277.87     15.17 o 
  -3  14   3      930.29      899.87     20.80 o 
  -2  14   3      219.76      229.21     11.73 o 
  -1  14   3       89.61       86.06      9.31 o 
   0  14   3      274.42      254.34     11.76 o 
   1  14   3        1.21        1.98      7.14 o 
   2  14   3      279.59      269.86     11.58 o 
   3  14   3      136.62      130.03     10.25 o 
   4  14   3       22.71        9.93      8.50 o 
   5  14   3       49.19       29.23      9.17 o 
   6  14   3       59.65       58.92      9.84 o 
   7  14   3        0.11       -1.42      8.06 o 
   8  14   3       67.12       74.02     10.60 o 
   9  14   3       33.68       24.04      9.48 o 
  10  14   3        9.83        0.18      8.77 o 
  11  14   3        5.81        9.53      9.94 o 
  12  14   3        9.24       -7.45     10.57 o 
  13  14   3       33.54       39.13     11.90 o 
  14  14   3        3.26       -4.06      9.44 o 
 -14  15   3        1.84        3.22     12.80 o 
 -13  15   3        0.32       -6.09     16.21 o 
 -12  15   3       33.94       23.55     11.36 o 
 -11  15   3       26.73        5.20     10.56 o 
 -10  15   3       27.59       23.78     18.35 o 
  -9  15   3       31.51       18.76      9.31 o 
  -8  15   3      318.65      311.94     21.97 o 
  -7  15   3       23.47       21.41     10.86 o 
  -6  15   3       53.35       65.86     12.58 o 
  -5  15   3        2.03       -6.54      7.29 o 
  -4  15   3       12.00       20.34      7.70 o 
  -3  15   3        0.94       -1.64      8.11 o 
  -2  15   3      128.32      147.96     10.89 o 
  -1  15   3       34.47       26.69      7.82 o 
   0  15   3       38.98       25.91      7.96 o 
   1  15   3        2.76       -3.34      7.27 o 
   2  15   3      158.89      165.61     11.82 o 
   3  15   3        0.05       -6.77      6.92 o 
   4  15   3       17.93       17.48      8.81 o 
   5  15   3       18.61       18.39      9.26 o 
   6  15   3        1.04        3.10      8.72 o 
   7  15   3       15.35       18.33      8.88 o 
   8  15   3      127.19      126.31     15.38 o 
   9  15   3        8.68        8.28     10.85 o 
  10  15   3        0.12        2.49     10.77 o 
  11  15   3        5.07        7.98     11.13 o 
  12  15   3       71.00       97.40     13.41 o 
  13  15   3        0.52        0.48     11.08 o 
  14  15   3       13.49        9.28      9.96 o 
  15  15   3        0.24        8.33     14.36 o 
 -15  16   3        0.02       -7.72     14.43 o 
 -14  16   3        4.67       15.78     14.76 o 
 -13  16   3       14.79       24.85     14.26 o 
 -12  16   3        5.52        2.62     11.00 o 
 -11  16   3       80.19       67.58     13.37 o 
 -10  16   3        8.15       -0.30      9.99 o 
  -9  16   3        5.33      -10.01     10.30 o 
  -8  16   3       48.13       38.63     11.78 o 
  -7  16   3       44.49       62.09     12.41 o 
  -6  16   3       16.99       10.80     10.25 o 
  -5  16   3      463.41      435.36     14.14 o 
  -4  16   3       26.26       29.54      8.35 o 
  -3  16   3      116.65      129.06     10.67 o 
  -2  16   3        9.67        2.39      9.70 o 
  -1  16   3       34.83       30.11      8.19 o 
   0  16   3       50.68       57.59      9.20 o 
   1  16   3       11.99        3.18      7.21 o 
   2  16   3       31.22       30.21      8.31 o 
   3  16   3        5.67       10.01      7.62 o 
   4  16   3       21.38       19.72     11.43 o 
   5  16   3       20.41       24.81     10.89 o 
   6  16   3        9.25        8.06     10.89 o 
   7  16   3       56.70       43.31     12.21 o 
   8  16   3       35.20       36.97     11.93 o 
   9  16   3        5.45        1.27     10.80 o 
  10  16   3        0.30       19.41     11.85 o 
  11  16   3        2.86       -4.62     11.11 o 
  12  16   3        1.89       15.23     12.05 o 
  13  16   3        0.53        3.96     12.17 o 
  14  16   3        2.83        8.38     12.81 o 
  15  16   3        0.00       10.33     14.57 o 
  16  16   3        1.11      -14.92     14.92 o 
 -15  17   3        0.15      -14.03     14.99 o 
 -14  17   3        0.00       15.70     15.28 o 
 -13  17   3        0.44       -6.78     13.50 o 
 -12  17   3        6.03       16.97     16.95 o 
 -11  17   3        0.63        0.22     11.04 o 
 -10  17   3       57.60       46.17     12.33 o 
  -9  17   3       21.80        5.81     11.86 o 
  -8  17   3        0.30       10.04     11.42 o 
  -7  17   3        2.91        6.62     10.80 o 
  -6  17   3       40.97       22.45     11.48 o 
  -5  17   3       10.94        7.57      9.01 o 
  -4  17   3      100.76       99.28     14.93 o 
  -3  17   3        0.93        7.02      7.97 o 
  -2  17   3       34.40       28.11      8.63 o 
  -1  17   3        1.99       -4.75      7.64 o 
   0  17   3       32.15       14.92      9.28 o 
   1  17   3       11.63       -5.58      8.90 o 
   2  17   3        1.82        0.14     15.99 o 
   3  17   3       13.31        5.50     11.16 o 
   4  17   3        7.11       11.04     11.47 o 
   5  17   3        0.01       -9.02     10.37 o 
   6  17   3       41.62       19.79     11.55 o 
   7  17   3        0.65       -9.76     15.10 o 
   8  17   3        2.96        8.07     11.09 o 
   9  17   3        8.29        2.84     11.57 o 
  10  17   3        1.39        4.06     13.78 o 
  11  17   3       17.30       25.50     12.78 o 
  12  17   3       13.83        4.03     12.60 o 
  13  17   3        5.58        5.33     12.52 o 
  14  17   3        5.32       12.05     13.25 o 
  15  17   3        1.60        0.50     18.57 o 
 -14  18   3        4.66       -2.47     15.84 o 
 -13  18   3        0.23       -0.29     17.73 o 
 -12  18   3        5.28       18.86     14.71 o 
 -11  18   3        2.06       22.32     11.59 o 
 -10  18   3       24.39       29.64     11.55 o 
  -9  18   3      126.09      116.26     16.88 o 
  -8  18   3        0.00      -11.40     11.40 o 
  -7  18   3      154.04      137.53     16.09 o 
  -6  18   3        5.76       -2.02     11.09 o 
  -5  18   3        0.16       -8.49     10.41 o 
  -4  18   3       36.74       44.69      9.53 o 
  -3  18   3      114.95      118.21     11.08 o 
  -2  18   3        6.77        0.24      8.21 o 
  -1  18   3       31.92       36.90      9.07 o 
   0  18   3       18.49        3.33     12.00 o 
   1  18   3      115.12      128.65     12.72 o 
   2  18   3       28.94       19.40      9.82 o 
   3  18   3       38.60       21.76     12.08 o 
   4  18   3        0.21      -10.91     13.60 o 
   5  18   3        1.52      -11.48     14.96 o 
   6  18   3       35.71       12.83     12.56 o 
   7  18   3       10.06       -1.42     12.21 o 
   8  18   3       16.40       18.07     12.70 o 
   9  18   3       46.31       65.35     14.62 o 
  10  18   3       31.25       12.52     12.76 o 
  11  18   3        0.00        2.72     16.37 o 
  12  18   3        0.32       -9.29     13.03 o 
  13  18   3        6.96       13.34     13.96 o 
  14  18   3        2.54      -17.90     19.42 o 
 -12  19   3        0.06        2.61     19.07 o 
 -11  19   3       12.04       52.32     13.51 o 
 -10  19   3       31.82       43.30     12.03 o 
  -9  19   3        0.07        4.07     12.73 o 
  -8  19   3       52.97       45.75     12.94 o 
  -7  19   3        0.51        1.86     11.05 o 
  -6  19   3       61.29       49.65     13.18 o 
  -5  19   3       22.97       17.77     11.54 o 
  -4  19   3       79.67       75.86     10.68 o 
  -3  19   3        2.08        3.74      8.92 o 
  -2  19   3        1.05        0.34      8.79 o 
  -1  19   3        0.04       -3.90      8.64 o 
   0  19   3       28.16       21.77      9.04 o 
   1  19   3       25.66       21.92      9.02 o 
   2  19   3       53.23       45.51     11.73 o 
   3  19   3        4.98       -9.04     11.05 o 
   4  19   3       57.19       52.99     13.77 o 
   5  19   3       13.74       -4.86     17.70 o 
   6  19   3        6.90       14.93     18.73 o 
   7  19   3        5.22      -13.32     13.32 o 
   8  19   3        3.34       -3.36     12.50 o 
   9  19   3       18.79        1.85     13.49 o 
  10  19   3        0.12      -12.56     12.56 o 
  11  19   3        3.65       -9.35     14.58 o 
  12  19   3       39.51       53.71     28.20 o 
 -11  20   3        1.58        8.78     14.00 o 
 -10  20   3        6.06       -0.82     13.41 o 
  -9  20   3        2.76       -9.79     12.53 o 
  -8  20   3       11.94       19.94     12.63 o 
  -7  20   3        7.66        4.32     12.33 o 
  -6  20   3       30.35       27.83     12.23 o 
  -5  20   3        7.15        3.76     12.12 o 
  -4  20   3        3.86      -12.12     12.12 o 
  -3  20   3       37.27       23.62     10.08 o 
  -2  20   3       37.01       43.81     10.41 o 
  -1  20   3        3.98       -1.14      9.81 o 
   0  20   3        2.43       -2.85      8.79 o 
   1  20   3       39.21       39.87     10.33 o 
   2  20   3        5.00       -2.37     11.02 o 
   3  20   3       17.76       11.85     16.41 o 
   4  20   3        0.37      -15.79     18.94 o 
   5  20   3        3.00        3.45     13.66 o 
   6  20   3        0.15       -8.78     13.68 o 
   7  20   3       18.13       -1.75     13.57 o 
   8  20   3        0.28       10.00     17.41 o 
   9  20   3       42.80       44.03     16.10 o 
  10  20   3        0.19       -4.18     14.30 o 
  11  20   3        1.34       33.30     23.91 o 
  -8  21   3       10.94        5.39     15.87 o 
  -7  21   3        0.16      -11.90     13.55 o 
  -6  21   3        3.75       -9.88     12.89 o 
  -5  21   3        0.14      -11.66     11.66 o 
  -4  21   3        1.91      -19.02     19.02 o 
  -3  21   3        0.05       -7.50      9.64 o 
  -2  21   3        0.17        8.61     10.01 o 
  -1  21   3        8.19       11.82     14.91 o 
   0  21   3       25.30       29.21     10.62 o 
   1  21   3        3.55       -9.48     15.62 o 
   2  21   3        7.71       17.51     11.95 o 
   3  21   3       32.30       28.63     13.72 o 
   4  21   3        1.02       -5.54     11.05 o 
   5  21   3       37.29       17.61     11.53 o 
   6  21   3       23.10       14.24     15.21 o 
   7  21   3        0.57      -13.50     13.50 o 
   8  21   3        1.78       -5.22     20.53 o 
  -6  22   3        0.27       10.54     20.91 o 
  -5  22   3        0.67      -13.07     13.07 o 
  -4  22   3       12.77       -0.07     14.22 o 
  -3  22   3        6.63        2.84     11.33 o 
  -2  22   3        3.77       14.13     10.75 o 
  -1  22   3       29.75       13.33     11.06 o 
   0  22   3       28.12       26.19     11.03 o 
   1  22   3        0.09      -12.01     12.01 o 
   2  22   3       19.10       14.59     15.98 o 
   3  22   3        1.38        1.07     15.78 o 
   4  22   3        7.67       -0.40     12.27 o 
   5  22   3        0.27      -11.96     11.96 o 
   6  22   3       13.28        2.47     14.60 o 
   0   0   4        8.05        5.43      5.10 o 
   0   1   4       27.00       21.51      2.93 o 
   1   1   4      428.12      440.15      6.28 o 
  -1   2   4      734.98      723.04      8.04 o 
   0   2   4      136.49      111.85      4.23 o 
   1   2   4     1882.97     2061.94     14.99 o 
   2   2   4      253.92      264.48      5.19 o 
  -2   3   4     2070.84     2218.87     16.89 o 
  -1   3   4        0.11        4.20      2.73 o 
   0   3   4     1154.85     1252.30     10.87 o 
   1   3   4      117.99       91.50      5.24 o 
   2   3   4     5039.53     5283.71     32.22 o 
   3   3   4        0.28        0.38      2.91 o 
  -3   4   4     1068.72     1165.46     12.91 o 
  -2   4   4      165.62      198.44      5.88 o 
  -1   4   4        1.45       -2.70      2.90 o 
   0   4   4      394.09      398.35      6.32 o 
   1   4   4        2.08       -2.49      2.73 o 
   2   4   4      159.86      146.72      5.90 o 
   3   4   4      165.65      161.12      4.85 o 
   4   4   4      174.80      181.91      5.57 o 
  -4   5   4       97.69       90.43      6.57 o 
  -3   5   4       11.34        8.39      3.59 o 
  -2   5   4     2996.61     3215.16     41.03 o 
  -1   5   4      445.29      431.03      8.51 o 
   0   5   4      169.78      156.04      4.87 o 
   1   5   4      603.26      581.34      8.57 o 
   2   5   4        4.94        8.12      3.25 o 
   3   5   4     2115.00     2139.19     19.45 o 
   4   5   4       34.73       28.51      4.55 o 
   5   5   4        3.13        0.83      4.48 o 
  -5   6   4        2.49       -1.15      4.58 o 
  -4   6   4       19.16       17.57      4.37 o 
  -3   6   4        4.70       -3.80      3.80 o 
  -2   6   4     1026.74     1005.75     12.79 o 
  -1   6   4       71.05       76.00      4.93 o 
   0   6   4      104.46      112.28      6.62 o 
   1   6   4       93.28      117.67      6.52 o 
   2   6   4       72.81       72.62      6.78 o 
   3   6   4     1069.00     1082.42     13.92 o 
   4   6   4      149.57      153.61      7.30 o 
   5   6   4      120.06      131.63      7.57 o 
   6   6   4      121.97      124.62      7.68 o 
  -6   7   4       14.19       14.37      6.31 o 
  -5   7   4      125.09      141.55      7.85 o 
  -4   7   4      753.97      747.60     11.72 o 
  -3   7   4      139.90      145.88      6.46 o 
  -2   7   4      471.69      461.73      8.78 o 
  -1   7   4      100.88      112.60      6.78 o 
   0   7   4      224.72      231.97      7.65 o 
   1   7   4      139.31      143.04      9.90 o 
   2   7   4       54.17       61.18      5.73 o 
   3   7   4      796.97      801.83     12.80 o 
   4   7   4       12.38       16.15      5.91 o 
   5   7   4        7.76        0.42      6.54 o 
   6   7   4      116.31      134.98     11.10 o 
   7   7   4       96.61      110.40      8.75 o 
  -7   8   4       53.48       43.45      7.44 o 
  -6   8   4      282.01      264.95     12.79 o 
  -5   8   4       59.58       56.93      6.56 o 
  -4   8   4        1.34        2.35      4.39 o 
  -3   8   4      175.80      181.94      8.90 o 
  -2   8   4      184.71      192.75      8.08 o 
  -1   8   4      139.71      135.05      7.18 o 
   0   8   4        4.04        4.38      4.57 o 
   1   8   4       91.76       98.84      7.00 o 
   2   8   4       30.78       24.88      6.33 o 
   3   8   4      390.84      376.61     11.29 o 
   4   8   4        2.21       -2.09      5.62 o 
   5   8   4      169.72      204.65     11.78 o 
   6   8   4       18.09       19.28      7.74 o 
   7   8   4       30.61       38.18      7.52 o 
   8   8   4       87.26       75.92      8.17 o 
  -8   9   4       56.14       47.46      7.72 o 
  -7   9   4       30.42       24.75      7.03 o 
  -6   9   4      100.29       94.71      8.21 o 
  -5   9   4      335.95      323.45     10.93 o 
  -4   9   4      109.15      129.78      7.58 o 
  -3   9   4        0.13        6.42      5.33 o 
  -2   9   4      126.21      160.91      9.29 o 
  -1   9   4       46.57       43.02      7.05 o 
   0   9   4       13.03       13.84      6.19 o 
   1   9   4      115.54      117.13      8.66 o 
   2   9   4       29.82       21.43      6.60 o 
   3   9   4      260.71      246.16     10.07 o 
   4   9   4        6.69       -0.50      6.17 o 
   5   9   4        3.75       -3.45      7.05 o 
   6   9   4      113.04      111.59     10.12 o 
   7   9   4       85.15       77.98      9.91 o 
   8   9   4        3.72        3.13      6.60 o 
   9   9   4      262.45      273.06     11.61 o 
  -9  10   4       17.62       13.14      7.35 o 
  -8  10   4       41.74       42.95      7.81 o 
  -7  10   4       34.05       33.75      8.53 o 
  -6  10   4      560.19      554.00     15.46 o 
  -5  10   4       19.15       23.05      6.52 o 
  -4  10   4       75.59       77.75      7.46 o 
  -3  10   4      142.95      126.23      9.41 o 
  -2  10   4      462.68      462.78     12.82 o 
  -1  10   4       18.52       30.62      6.97 o 
   0  10   4        0.15        4.57      6.15 o 
   1  10   4      314.64      311.84     10.93 o 
   2  10   4       49.26       53.43      7.64 o 
   3  10   4        0.34        0.07      6.20 o 
   4  10   4       24.93       12.53      6.87 o 
   5  10   4        0.24       -9.69      9.69 o 
   6  10   4       10.60        0.41      7.79 o 
   7  10   4       53.60       50.68      9.27 o 
   8  10   4        0.22       -7.89      7.89 o 
   9  10   4       56.74       49.06      8.93 o 
  10  10   4      370.56      350.42     12.50 o 
 -10  11   4       13.50        2.54      7.68 o 
  -9  11   4      273.50      280.15     19.30 o 
  -8  11   4      542.39      522.02     16.02 o 
  -7  11   4       26.89       39.62      9.14 o 
  -6  11   4      724.05      718.62     21.31 o 
  -5  11   4      202.87      236.83     13.70 o 
  -4  11   4      384.98      376.07     14.40 o 
  -3  11   4       10.62       10.19      7.11 o 
  -2  11   4      421.37      441.47     13.03 o 
  -1  11   4       17.81       28.58      7.38 o 
   0  11   4      218.34      242.61     10.73 o 
   1  11   4       18.95       20.78      6.87 o 
   2  11   4      106.46      124.37      9.62 o 
   3  11   4        0.15       -4.90      6.58 o 
   4  11   4       13.73        5.52      6.84 o 
   5  11   4       25.10       28.20      8.74 o 
   6  11   4       18.14       24.15      9.15 o 
   7  11   4        0.05       -7.38      7.38 o 
   8  11   4       10.02        2.52      8.52 o 
   9  11   4       67.36       88.53     11.05 o 
  10  11   4        0.35       -7.13      7.13 o 
  11  11   4       12.41       11.35      8.59 o 
 -11  12   4       50.16       62.93     10.13 o 
 -10  12   4       24.87        7.40     13.45 o 
  -9  12   4      193.01      228.29     16.26 o 
  -8  12   4        5.54       23.94     10.66 o 
  -7  12   4      812.28      764.91     22.51 o 
  -6  12   4       69.06       89.13     11.18 o 
  -5  12   4      163.17      157.49     15.44 o 
  -4  12   4        0.78        2.67      7.97 o 
  -3  12   4      357.64      345.57     15.23 o 
  -2  12   4      401.86      389.70     12.80 o 
  -1  12   4       56.80       80.26      9.01 o 
   0  12   4       53.09       45.82      8.30 o 
   1  12   4        0.17       -5.10      6.64 o 
   2  12   4       17.94       14.03      7.35 o 
   3  12   4       66.77       76.33      8.87 o 
   4  12   4       69.07       58.35      8.80 o 
   5  12   4        8.11       17.58      8.71 o 
   6  12   4      106.16      101.01     10.66 o 
   7  12   4        0.10       -7.54      7.54 o 
   8  12   4      229.64      236.49     17.51 o 
   9  12   4        0.19       -6.22      8.35 o 
  10  12   4        4.01       -8.48     11.95 o 
  11  12   4       51.14       41.10      9.11 o 
  12  12   4       10.32       -8.54      8.54 o 
 -12  13   4       24.13       27.38     11.08 o 
 -11  13   4        1.47       25.05     11.41 o 
 -10  13   4       99.76      100.63     16.25 o 
  -9  13   4      299.39      317.90     18.33 o 
  -8  13   4        1.98        8.77     10.28 o 
  -7  13   4       14.44       17.44     10.51 o 
  -6  13   4        4.81        2.71      9.91 o 
  -5  13   4      160.68      150.56     14.40 o 
  -4  13   4      354.78      323.06     14.02 o 
  -3  13   4       86.93       83.13      9.31 o 
  -2  13   4      117.49      139.95     10.61 o 
  -1  13   4       61.00       76.81      9.30 o 
   0  13   4        8.42       -0.59      8.77 o 
   1  13   4       25.09       22.45      7.89 o 
   2  13   4       38.23       28.44      8.19 o 
   3  13   4       24.20       32.41      8.04 o 
   4  13   4        9.17        2.37      7.22 o 
   5  13   4        1.61       -8.21      8.21 o 
   6  13   4        4.48        1.12      8.29 o 
   7  13   4        6.61        0.46      7.96 o 
   8  13   4       27.73       29.23      9.53 o 
   9  13   4        0.32       -5.73      8.80 o 
  10  13   4        3.88       10.71      8.95 o 
  11  13   4       24.74       26.36      8.91 o 
  12  13   4       31.26       25.24      9.92 o 
  13  13   4       17.30       -0.11     13.16 o 
 -13  14   4        7.07        7.86     11.81 o 
 -12  14   4        9.32       31.00     11.99 o 
 -11  14   4       28.73       40.51     12.96 o 
 -10  14   4       51.31       51.06     12.45 o 
  -9  14   4      125.74      129.87     14.74 o 
  -8  14   4        4.70       18.92     10.59 o 
  -7  14   4      665.75      655.28     19.52 o 
  -6  14   4       94.56      110.33     13.70 o 
  -5  14   4      165.24      196.56     15.96 o 
  -4  14   4       52.57       71.90     10.53 o 
  -3  14   4       35.43       32.21      8.45 o 
  -2  14   4        1.03       -6.37      7.05 o 
  -1  14   4      356.03      317.82     12.63 o 
   0  14   4        4.50       -3.81      7.48 o 
   1  14   4       10.34        4.17      7.42 o 
   2  14   4       23.25       21.17      7.93 o 
   3  14   4      130.34      125.33     10.45 o 
   4  14   4       18.36       22.48      7.98 o 
   5  14   4       11.97       -8.17      8.17 o 
   6  14   4        7.89       14.80      8.62 o 
   7  14   4        3.88        1.68      8.30 o 
   8  14   4        0.04       -8.08      8.08 o 
   9  14   4      106.85      112.79     12.09 o 
  10  14   4       53.90       38.12     10.19 o 
  11  14   4       12.13        9.71      9.70 o 
  12  14   4        5.68       26.50     10.22 o 
  13  14   4       54.47       52.13     12.50 o 
  14  14   4        2.72       13.17     12.91 o 
 -14  15   4       18.53       19.50     15.68 o 
 -13  15   4        3.78        8.46     12.64 o 
 -12  15   4        7.92       17.41     12.21 o 
 -11  15   4        3.15       17.32     11.73 o 
 -10  15   4        0.21       -5.25     10.77 o 
  -9  15   4       16.47        8.36     11.00 o 
  -8  15   4        3.21        8.72     10.85 o 
  -7  15   4        0.03        9.98     11.42 o 
  -6  15   4      218.58      228.47     17.54 o 
  -5  15   4       48.36       30.06     11.59 o 
  -4  15   4      359.57      324.53     17.06 o 
  -3  15   4       90.25      110.34     12.29 o 
  -2  15   4       47.67       42.70      8.69 o 
  -1  15   4        5.67       -7.16      7.16 o 
   0  15   4        0.00        3.30      7.82 o 
   1  15   4      154.52      138.87     17.92 o 
   2  15   4        2.65       10.65      7.88 o 
   3  15   4        7.41        4.60      7.73 o 
   4  15   4      141.72      146.97     12.91 o 
   5  15   4       20.93       27.44     11.76 o 
   6  15   4      131.28      108.62     12.32 o 
   7  15   4        6.93        7.11      9.30 o 
   8  15   4       34.07       26.83     10.22 o 
   9  15   4      139.04      153.93     13.45 o 
  10  15   4       26.99       19.23     10.54 o 
  11  15   4        0.04        7.89     10.28 o 
  12  15   4        3.99        8.97     13.11 o 
  13  15   4        1.55       -7.66     11.02 o 
  14  15   4       21.50       33.34     17.13 o 
  15  15   4        7.04      -11.89     15.86 o 
 -15  16   4        2.61       15.07     23.05 o 
 -14  16   4        1.64       10.83     14.75 o 
 -13  16   4       19.56       25.11     14.63 o 
 -12  16   4       23.74       21.24     15.59 o 
 -11  16   4       11.70       26.27     12.63 o 
 -10  16   4        2.90       15.58     11.43 o 
  -9  16   4       18.03       13.02     11.11 o 
  -8  16   4       13.72       13.83      9.91 o 
  -7  16   4        4.84       11.45     11.75 o 
  -6  16   4       14.17       19.26     11.23 o 
  -5  16   4        0.01       -9.93      9.93 o 
  -4  16   4       14.61        0.76     10.63 o 
  -3  16   4        7.89       -1.13      9.00 o 
  -2  16   4       37.77       20.91      8.37 o 
  -1  16   4       22.93       10.93      8.29 o 
   0  16   4       66.59       42.23      8.83 o 
   1  16   4       11.86        8.94      8.09 o 
   2  16   4        4.49       -6.13      7.53 o 
   3  16   4       41.00       26.10      9.04 o 
   4  16   4      117.18      125.48     13.02 o 
   5  16   4        0.46       -9.63      9.63 o 
   6  16   4        0.03       -9.22      9.22 o 
   7  16   4        8.32       -1.46      9.43 o 
   8  16   4        4.50       11.47     11.71 o 
   9  16   4       68.57       51.65     13.19 o 
  10  16   4       31.38       35.07     13.11 o 
  11  16   4        1.01        1.84     17.21 o 
  12  16   4        0.12       -1.41     13.89 o 
  13  16   4       25.30        5.05     12.43 o 
  14  16   4        0.21        3.36     18.57 o 
  15  16   4        8.94      -23.26     23.41 o 
 -13  17   4        0.57      -14.64     14.64 o 
 -12  17   4       13.90        3.75     13.42 o 
 -11  17   4        0.22       -6.56     12.22 o 
 -10  17   4       34.10       27.77     12.95 o 
  -9  17   4        4.70        5.10     11.75 o 
  -8  17   4       29.49       38.95     11.47 o 
  -7  17   4        5.43       14.97     13.50 o 
  -6  17   4        3.88       -3.52     11.12 o 
  -5  17   4        1.67        1.85     11.17 o 
  -4  17   4       50.44       57.16     13.29 o 
  -3  17   4        4.49      -10.49     10.49 o 
  -2  17   4        1.37       -1.69      8.75 o 
  -1  17   4        7.04       -1.86      8.23 o 
   0  17   4        0.24       -0.59      8.45 o 
   1  17   4       15.68        4.47      9.17 o 
   2  17   4        0.11       -8.92      8.92 o 
   3  17   4        3.57       11.72      8.53 o 
   4  17   4       21.38       10.25     17.94 o 
   5  17   4        0.25        0.35     13.92 o 
   6  17   4       35.95       29.16     13.19 o 
   7  17   4       32.90       34.94     12.83 o 
   8  17   4       14.96        6.63     12.21 o 
   9  17   4        4.73       -9.49     12.25 o 
  10  17   4        1.36       -1.70     12.12 o 
  11  17   4       10.47        3.39     12.88 o 
  12  17   4       10.55       24.75     14.59 o 
  13  17   4        0.02       -3.11     12.57 o 
 -12  18   4        0.93        4.10     13.60 o 
 -11  18   4        5.78       -6.15     12.89 o 
 -10  18   4        1.96        8.08     12.34 o 
  -9  18   4       52.11       59.07     13.50 o 
  -8  18   4        0.43       18.00     12.53 o 
  -7  18   4      121.90      129.17     16.06 o 
  -6  18   4        0.28       -0.80     12.36 o 
  -5  18   4       89.16       90.43     14.73 o 
  -4  18   4        1.20       -0.71     11.58 o 
  -3  18   4        8.43       -5.19     11.46 o 
  -2  18   4        0.03      -15.90     17.05 o 
  -1  18   4      131.75      107.86     14.09 o 
   0  18   4       22.12       28.22     11.50 o 
   1  18   4       79.15       79.90     12.55 o 
   2  18   4        0.04       -0.60      9.79 o 
   3  18   4        4.07      -11.45     12.88 o 
   4  18   4       22.29        8.10     12.47 o 
   5  18   4        3.93       -0.40     21.07 o 
   6  18   4        0.66      -11.77     11.77 o 
   7  18   4        4.30        7.37     12.65 o 
   8  18   4        1.17       -1.07     12.30 o 
   9  18   4        5.32       -3.46     12.41 o 
  10  18   4       14.73       19.76     13.56 o 
  11  18   4       33.51       30.13     21.39 o 
  12  18   4        3.87      -17.46     17.46 o 
 -10  19   4       23.12       53.60     14.05 o 
  -9  19   4        0.00       12.98     12.83 o 
  -8  19   4       24.43       26.57     13.64 o 
  -7  19   4        0.03      -12.51     12.51 o 
  -6  19   4       16.07        3.75     13.16 o 
  -5  19   4       19.70       17.61     16.74 o 
  -4  19   4        0.21        6.09     11.73 o 
  -3  19   4        2.59       -2.34      9.93 o 
  -2  19   4        0.00      -10.21     14.42 o 
  -1  19   4       23.03       20.46     10.98 o 
   0  19   4        0.01       -3.10     10.67 o 
   1  19   4        8.12        4.81     10.58 o 
   2  19   4        0.03       -7.37     12.44 o 
   3  19   4        1.73       -9.34     12.83 o 
   4  19   4        0.81        7.92     19.24 o 
   5  19   4        0.00       -5.73     12.39 o 
   6  19   4       26.38        2.94     13.08 o 
   7  19   4        0.61       -0.72     23.88 o 
   8  19   4       21.25       23.56     18.38 o 
   9  19   4       47.83       42.67     14.72 o 
  10  19   4        2.57        4.52     18.36 o 
  -9  20   4       25.24       28.54     18.47 o 
  -8  20   4        4.02        9.66     13.56 o 
  -7  20   4       41.48       46.73     14.47 o 
  -6  20   4       27.80       39.07     14.53 o 
  -5  20   4       36.86        6.23     14.72 o 
  -4  20   4        5.38       18.35     14.65 o 
  -3  20   4        0.00      -12.46     12.46 o 
  -2  20   4       12.70      -10.20     10.95 o 
  -1  20   4       33.92       18.61     10.95 o 
   0  20   4        1.82      -10.90     14.33 o 
   1  20   4       13.48       -0.86     11.59 o 
   2  20   4       15.54      -11.31     11.31 o 
   3  20   4       12.25       25.39     13.95 o 
   4  20   4        0.11      -10.96     14.13 o 
   5  20   4       12.05        1.12     13.94 o 
   6  20   4       22.21       23.22     15.32 o 
   7  20   4        1.89      -13.50     13.50 o 
   8  20   4        5.48        9.99     20.03 o 
   9  20   4        4.47      -23.56     23.56 o 
  -6  21   4       17.61        7.08     15.62 o 
  -5  21   4        0.03       -4.17     13.27 o 
  -4  21   4        5.91       -6.39     13.47 o 
  -3  21   4        0.13       -0.05     13.84 o 
  -2  21   4        0.01      -10.92     10.92 o 
  -1  21   4        0.12       -2.52     11.16 o 
   0  21   4        3.00       -3.56     13.83 o 
   1  21   4        4.19      -10.93     10.93 o 
   2  21   4        0.06       -0.92     23.39 o 
   3  21   4        0.06      -16.21     23.56 o 
   4  21   4        1.52      -15.29     15.29 o 
   5  21   4        2.58      -14.05     14.05 o 
   6  21   4        0.08      -14.71     14.71 o 
   0   1   5      144.79      178.24      5.25 o 
   1   1   5      462.04      492.15      7.43 o 
  -1   2   5      148.38      139.06      5.50 o 
   0   2   5      149.54      148.25      5.37 o 
   1   2   5        5.71       -3.19      3.19 o 
   2   2   5        0.42        3.75      3.32 o 
  -2   3   5      122.74      126.69      7.00 o 
  -1   3   5       61.74       54.81      4.07 o 
   0   3   5        0.44       -1.80      3.18 o 
   1   3   5      381.99      419.85      8.35 o 
   2   3   5        0.59       -3.43      3.50 o 
   3   3   5        0.92       -1.97      3.58 o 
  -3   4   5       27.74       22.34      4.19 o 
  -2   4   5      103.13      108.71      6.97 o 
  -1   4   5        6.71        0.36      3.58 o 
   0   4   5       14.03       10.43      3.76 o 
   1   4   5      283.48      264.36      6.55 o 
   2   4   5       92.76       95.62      5.50 o 
   3   4   5      700.17      688.44     10.09 o 
   4   4   5       52.03       50.39      4.80 o 
  -4   5   5       57.35       58.65      6.53 o 
  -3   5   5       19.84        9.67      4.68 o 
  -2   5   5        1.26       -3.79      4.05 o 
  -1   5   5        4.19        5.15      4.17 o 
   0   5   5      519.56      501.48     10.27 o 
   1   5   5        0.04       -4.17      4.17 o 
   2   5   5        8.24        5.78      4.44 o 
   3   5   5       12.32        4.57      4.35 o 
   4   5   5      307.70      301.64      8.13 o 
   5   5   5      178.50      205.04      8.29 o 
  -5   6   5      108.63      120.76      8.33 o 
  -4   6   5      521.29      512.90     13.07 o 
  -3   6   5       49.79       25.93      6.49 o 
  -2   6   5      173.58      169.38      7.92 o 
  -1   6   5       11.70        6.63      4.95 o 
   0   6   5       38.54       37.71      5.57 o 
   1   6   5        7.02        2.66      4.42 o 
   2   6   5      402.96      425.78      9.21 o 
   3   6   5       63.30       65.16      5.78 o 
   4   6   5       70.50       84.89      6.31 o 
   5   6   5      299.72      293.90     10.09 o 
   6   6   5       40.15       50.67      7.04 o 
  -6   7   5       36.52       45.57      8.04 o 
  -5   7   5       42.25       27.55      8.25 o 
  -4   7   5       51.28       64.15      8.13 o 
  -3   7   5        6.37        0.10      5.80 o 
  -2   7   5        0.38       -0.94      5.91 o 
  -1   7   5        4.27       -2.72      5.32 o 
   0   7   5       85.20       95.71      7.25 o 
   1   7   5      125.72      142.17      8.26 o 
   2   7   5        7.74       11.48      5.17 o 
   3   7   5       14.18        8.27      5.89 o 
   4   7   5      205.95      237.72     10.51 o 
   5   7   5      224.38      238.05     10.54 o 
   6   7   5        3.16        3.64      6.80 o 
   7   7   5        8.72       11.34      8.15 o 
  -7   8   5      248.89      243.79     13.60 o 
  -6   8   5      223.53      235.14     12.23 o 
  -5   8   5      862.34      827.24     16.99 o 
  -4   8   5      374.93      333.34     11.61 o 
  -3   8   5        5.06        1.31      6.21 o 
  -2   8   5       18.85       18.08      6.46 o 
  -1   8   5      295.80      278.24      9.39 o 
   0   8   5      172.01      213.70     11.21 o 
   1   8   5       41.92       40.52      7.76 o 
   2   8   5      942.33     1000.06     18.50 o 
   3   8   5       67.49       59.56      8.37 o 
   4   8   5       17.92       11.57      6.61 o 
   5   8   5      221.75      233.21     11.27 o 
   6   8   5        0.11       -6.42      6.42 o 
   7   8   5      247.50      250.88     14.25 o 
   8   8   5      688.51      690.15     18.19 o 
  -8   9   5        2.28        3.82      8.03 o 
  -7   9   5      534.48      556.28     16.69 o 
  -6   9   5     1039.29     1030.48     19.56 o 
  -5   9   5      285.08      309.53     13.34 o 
  -4   9   5       89.87      106.96      9.54 o 
  -3   9   5       24.93       35.38      8.70 o 
  -2   9   5      370.48      346.89     13.30 o 
  -1   9   5       12.94       15.94      7.33 o 
   0   9   5      137.99      155.01     12.69 o 
   1   9   5      208.55      233.47     11.75 o 
   2   9   5      141.55      183.39     11.25 o 
   3   9   5      233.46      246.99     11.78 o 
   4   9   5       25.35       23.67      7.59 o 
   5   9   5      154.56      158.65     10.95 o 
   6   9   5       94.05       85.46      9.46 o 
   7   9   5      243.44      243.95     11.87 o 
   8   9   5        3.81       -7.56      7.84 o 
   9   9   5      101.57       93.58     11.66 o 
  -9  10   5        7.06        7.34      8.36 o 
  -8  10   5       81.19      100.45     11.10 o 
  -7  10   5      160.25      150.17     15.53 o 
  -6  10   5       13.40       17.74      8.98 o 
  -5  10   5        1.44       12.51      8.74 o 
  -4  10   5      426.95      389.47     14.67 o 
  -3  10   5      120.18      122.56     11.27 o 
  -2  10   5      366.27      371.11     14.57 o 
  -1  10   5       51.31       48.13      8.18 o 
   0  10   5       17.95       13.76      7.42 o 
   1  10   5        2.81       -2.80      7.05 o 
   2  10   5       75.28       80.63      9.29 o 
   3  10   5      224.05      255.32     12.87 o 
   4  10   5       78.37       69.53      9.08 o 
   5  10   5       25.39       34.41      9.16 o 
   6  10   5        6.37        8.96      8.33 o 
   7  10   5      408.36      411.45     13.58 o 
   8  10   5       57.06       61.03      9.71 o 
   9  10   5        2.74       17.06      9.04 o 
  10  10   5       27.86       25.98      9.10 o 
 -10  11   5      204.95      232.18     17.32 o 
  -9  11   5       44.84       43.89     11.94 o 
  -8  11   5      218.57      203.95     16.53 o 
  -7  11   5       42.30       54.98     11.77 o 
  -6  11   5       70.72       63.21     11.77 o 
  -5  11   5      301.05      284.18     16.51 o 
  -4  11   5       21.46       21.24      9.04 o 
  -3  11   5      533.58      492.56     16.30 o 
  -2  11   5       97.39      116.41     11.76 o 
  -1  11   5       11.98       16.07      9.63 o 
   0  11   5      100.24      105.02      9.92 o 
   1  11   5       12.48        9.61      7.61 o 
   2  11   5      302.99      293.13     12.01 o 
   3  11   5        8.18       19.24      7.48 o 
   4  11   5       29.37       22.48      7.84 o 
   5  11   5        0.21        7.10      8.47 o 
   6  11   5        6.18       10.91      8.57 o 
   7  11   5       15.45       14.74      9.07 o 
   8  11   5       53.91       39.22      9.29 o 
   9  11   5      222.37      252.34     14.94 o 
  10  11   5      125.32      152.30     16.27 o 
  11  11   5      173.71      169.71     13.60 o 
 -11  12   5        0.37       10.43     20.91 o 
 -10  12   5       10.78       16.70     11.22 o 
  -9  12   5       20.12       20.28     11.74 o 
  -8  12   5       92.93      135.31     14.64 o 
  -7  12   5       14.07        6.51     10.52 o 
  -6  12   5      118.70      115.16     13.61 o 
  -5  12   5      135.84      167.52     13.37 o 
  -4  12   5      168.94      178.28     12.33 o 
  -3  12   5      370.36      339.42     18.86 o 
  -2  12   5        6.43       -3.35      8.11 o 
  -1  12   5       11.72        7.43      8.08 o 
   0  12   5      163.07      169.71     11.75 o 
   1  12   5      150.45      165.87     11.41 o 
   2  12   5      407.27      410.76     13.73 o 
   3  12   5      106.13       95.83      9.46 o 
   4  12   5       64.98       36.70      9.93 o 
   5  12   5       46.09       48.88     10.24 o 
   6  12   5      100.10       90.30     18.82 o 
   7  12   5      147.25      155.42     12.79 o 
   8  12   5      173.82      169.25     13.16 o 
   9  12   5       14.26       11.06      9.36 o 
  10  12   5       27.87       12.07      9.48 o 
  11  12   5      122.37      144.23     13.16 o 
  12  12   5        0.06       -9.60     11.15 o 
 -12  13   5       68.19       72.08     14.10 o 
 -11  13   5       38.68       71.68     14.11 o 
 -10  13   5       13.90       35.32     12.41 o 
  -9  13   5        4.73       13.11     11.60 o 
  -8  13   5        8.21        7.58     11.45 o 
  -7  13   5       18.97       15.00     11.50 o 
  -6  13   5      349.31      341.35     17.96 o 
  -5  13   5       34.33       28.44      9.51 o 
  -4  13   5      160.03      173.98     13.43 o 
  -3  13   5        6.61       -0.94      8.58 o 
  -2  13   5      450.64      411.03     16.17 o 
  -1  13   5        0.07       -6.78      7.89 o 
   0  13   5       83.09       59.74      9.37 o 
   1  13   5       31.06       39.98      8.64 o 
   2  13   5      180.37      222.93     12.81 o 
   3  13   5        4.08       17.44      8.17 o 
   4  13   5      330.68      291.97     12.77 o 
   5  13   5       59.25       50.70     10.65 o 
   6  13   5        8.80       10.99      9.31 o 
   7  13   5        1.91        0.90      8.89 o 
   8  13   5      100.19      119.32     17.09 o 
   9  13   5      246.79      279.21     16.30 o 
  10  13   5       26.25       34.36     10.08 o 
  11  13   5       62.41       66.77     11.12 o 
  12  13   5       69.51       56.46     18.23 o 
  13  13   5        0.00       -0.14     12.05 o 
 -13  14   5        2.33        9.63     13.39 o 
 -12  14   5       16.28       15.59     12.64 o 
 -11  14   5       15.85       20.62     12.45 o 
 -10  14   5        2.96       -0.89     11.82 o 
  -9  14   5       26.67       12.30     11.53 o 
  -8  14   5       17.92       21.52     12.01 o 
  -7  14   5        7.84       20.83     12.31 o 
  -6  14   5       79.46       83.86     14.72 o 
  -5  14   5       36.16       42.06     10.54 o 
  -4  14   5       81.17       63.65     11.17 o 
  -3  14   5        0.37       -8.70      8.70 o 
  -2  14   5       46.41       37.38      9.95 o 
  -1  14   5      176.20      174.85     13.91 o 
   0  14   5       59.08       50.03      9.32 o 
   1  14   5       11.65       12.77      8.07 o 
   2  14   5      110.24      119.42     10.91 o 
   3  14   5      295.70      300.21     14.01 o 
   4  14   5       18.15       33.32      8.98 o 
   5  14   5       78.96       46.35     10.65 o 
   6  14   5        1.40       -7.34      9.10 o 
   7  14   5       69.43       55.69     10.83 o 
   8  14   5       22.13       28.49     10.36 o 
   9  14   5        7.54        2.17     12.65 o 
  10  14   5        0.79        9.79      9.96 o 
  11  14   5       58.59       54.77     10.98 o 
  12  14   5       15.36       24.79     13.80 o 
  13  14   5       22.46       17.03     15.51 o 
  14  14   5        3.56        5.60     13.32 o 
 -14  15   5       23.90       13.66     14.42 o 
 -13  15   5       17.03       16.53     14.21 o 
 -12  15   5       23.61        6.67     12.56 o 
 -11  15   5       51.04       58.59     13.72 o 
 -10  15   5        6.39        8.38     12.47 o 
  -9  15   5        3.38        5.07     11.95 o 
  -8  15   5        9.96       10.64     12.45 o 
  -7  15   5       93.02       95.10     14.24 o 
  -6  15   5       37.19       39.73     12.05 o 
  -5  15   5       67.41       58.08     16.46 o 
  -4  15   5        1.13       -8.83      9.14 o 
  -3  15   5       22.95       15.79      9.85 o 
  -2  15   5       13.21       13.45      9.75 o 
  -1  15   5       19.47       14.36      9.66 o 
   0  15   5        0.01       -8.70      8.70 o 
   1  15   5       53.16       44.85      9.61 o 
   2  15   5        1.58        8.92      8.63 o 
   3  15   5        0.29      -10.14     10.91 o 
   4  15   5        0.57       -7.57      8.22 o 
   5  15   5       43.91       35.15     11.23 o 
   6  15   5        0.40       -4.53      9.25 o 
   7  15   5        0.65        2.58      9.78 o 
   8  15   5        2.99       -2.63      9.60 o 
   9  15   5       15.68       15.14     11.64 o 
  10  15   5       86.56       94.10     14.04 o 
  11  15   5       39.15       43.58     11.45 o 
  12  15   5       53.82       57.91     14.74 o 
  13  15   5       11.52       -5.04     12.81 o 
  14  15   5        1.83       13.51     13.94 o 
 -13  16   5        0.14       12.09     14.41 o 
 -12  16   5        2.38        1.59     13.34 o 
 -11  16   5        3.28       12.80     12.80 o 
 -10  16   5        9.44       24.71     13.53 o 
  -9  16   5       13.77        4.90     13.01 o 
  -8  16   5        1.32       -5.12     11.62 o 
  -7  16   5        5.93        7.68     11.99 o 
  -6  16   5       24.02       21.77     11.46 o 
  -5  16   5        2.65       -3.92     12.23 o 
  -4  16   5       43.72       58.85     14.48 o 
  -3  16   5        4.83       -1.12      9.83 o 
  -2  16   5       47.15       40.13     10.65 o 
  -1  16   5        0.49       -3.21      9.50 o 
   0  16   5       77.77       85.56     12.45 o 
   1  16   5       20.75       32.49      9.40 o 
   2  16   5       47.56       51.72      9.68 o 
   3  16   5       14.05       12.71      9.08 o 
   4  16   5       29.59       21.71     10.75 o 
   5  16   5       11.36        3.18     10.89 o 
   6  16   5        0.52       -2.76     10.04 o 
   7  16   5       27.70       30.10     10.99 o 
   8  16   5        0.01       -1.09     10.35 o 
   9  16   5        1.03        0.67     14.49 o 
  10  16   5       10.72       14.92     12.14 o 
  11  16   5        0.10       12.48     12.67 o 
  12  16   5       34.82       30.25     16.74 o 
  13  16   5        2.66        8.16     16.90 o 
 -11  17   5        2.94       12.25     14.14 o 
 -10  17   5        2.02      -10.43     13.01 o 
  -9  17   5        7.64       16.56     13.82 o 
  -8  17   5        4.55        3.65     12.69 o 
  -7  17   5       37.36       39.90     13.17 o 
  -6  17   5        0.12      -11.90     11.90 o 
  -5  17   5        2.43       -1.33     12.27 o 
  -4  17   5       67.50       68.22     14.08 o 
  -3  17   5       12.23        2.96     10.27 o 
  -2  17   5        1.18       -2.79     10.04 o 
  -1  17   5       16.90        8.93      9.96 o 
   0  17   5       41.59       33.16     11.48 o 
   1  17   5       26.95       21.48     10.97 o 
   2  17   5       62.43       53.26     10.59 o 
   3  17   5       30.48       28.37      9.94 o 
   4  17   5        3.96      -10.96     10.96 o 
   5  17   5        0.19        9.20     10.89 o 
   6  17   5       16.09        0.97     11.19 o 
   7  17   5       17.69        9.74     11.62 o 
   8  17   5        1.30       -5.77     13.06 o 
   9  17   5       30.02       23.27     23.00 o 
  10  17   5        0.16       -0.32     15.29 o 
  11  17   5        9.20       -6.76     15.05 o 
 -10  18   5       20.44       16.47     14.20 o 
  -9  18   5       17.46       11.59     13.36 o 
  -8  18   5       19.09       24.62     13.42 o 
  -7  18   5       11.41       16.03     15.60 o 
  -6  18   5        6.35        4.69     12.95 o 
  -5  18   5        0.53      -12.14     12.14 o 
  -4  18   5        1.56      -12.70     12.70 o 
  -3  18   5       22.82       13.22     12.57 o 
  -2  18   5        1.87       -6.67     13.19 o 
  -1  18   5        1.04       -5.49     10.48 o 
   0  18   5       16.14        8.12     11.82 o 
   1  18   5       21.76        0.75     11.73 o 
   2  18   5        5.05       -6.19      9.73 o 
   3  18   5        0.46        1.78     11.14 o 
   4  18   5       22.90       -1.58     18.97 o 
   5  18   5       21.37       22.24     22.24 o 
   6  18   5       16.69       15.13     13.87 o 
   7  18   5       12.92       -3.26     14.63 o 
   8  18   5        8.50        3.94     13.94 o 
   9  18   5        5.43      -12.15     33.51 o 
  10  18   5        0.33        5.99     22.38 o 
  -8  19   5        0.06        7.18     13.55 o 
  -7  19   5        0.48        3.01     13.23 o 
  -6  19   5       16.79       21.18     14.22 o 
  -5  19   5       18.17       22.25     13.81 o 
  -4  19   5        1.00        1.50     13.66 o 
  -3  19   5        3.28      -12.03     13.13 o 
  -2  19   5        8.24       -9.25     12.78 o 
  -1  19   5       35.59       31.60     17.27 o 
   0  19   5        0.04      -19.43     19.43 o 
   1  19   5       38.36       45.70     22.34 o 
   2  19   5        3.40       -2.13     19.79 o 
   3  19   5        9.79       -9.99     14.09 o 
   4  19   5        1.63      -12.53     12.53 o 
   5  19   5        4.87        1.94     14.07 o 
   6  19   5        3.61        0.72     14.11 o 
   7  19   5        0.74       -8.21     19.13 o 
   8  19   5        3.37        1.80     14.66 o 
  -5  20   5       10.83        7.33     14.74 o 
  -4  20   5        0.06      -14.39     14.39 o 
  -3  20   5        5.41        4.38     13.91 o 
  -2  20   5        0.11      -14.20     14.20 o 
  -1  20   5        0.47      -12.50     12.50 o 
   0  20   5       13.23       -0.36     17.90 o 
   1  20   5        2.57        6.68     14.56 o 
   2  20   5        2.13      -12.82     12.82 o 
   3  20   5        4.95       11.86     26.84 o 
   4  20   5       22.46      -20.68     20.68 o 
   5  20   5        2.45       -9.57     16.00 o 
   0   0   6     1072.50     1104.77     29.26 o 
   0   1   6       45.71       28.78      4.65 o 
   1   1   6        0.47       -0.45      4.08 o 
  -1   2   6      124.95      143.61      6.56 o 
   0   2   6       41.30       33.47      4.76 o 
   1   2   6       47.14       42.86      4.83 o 
   2   2   6       70.38       60.61      5.42 o 
  -2   3   6       14.91        8.77      4.86 o 
  -1   3   6      205.75      213.88      7.72 o 
   0   3   6      202.09      223.25      7.46 o 
   1   3   6       82.47       91.20      6.85 o 
   2   3   6      170.74      191.50      8.81 o 
   3   3   6      465.14      427.70     10.47 o 
  -3   4   6      689.80      651.52     12.67 o 
  -2   4   6       42.33       38.18      6.21 o 
  -1   4   6      244.07      239.63      8.69 o 
   0   4   6      195.47      202.17      8.26 o 
   1   4   6       48.91       42.83      5.97 o 
   2   4   6        4.04       -1.02      5.15 o 
   3   4   6      203.32      212.03      9.23 o 
   4   4   6      925.88      943.08     15.24 o 
  -4   5   6     1131.59     1104.45     17.93 o 
  -3   5   6       18.13        9.75      5.76 o 
  -2   5   6      604.69      571.01     11.71 o 
  -1   5   6       83.90      106.91      7.54 o 
   0   5   6        9.41       15.62      5.55 o 
   1   5   6      308.45      314.66     10.77 o 
   2   5   6       14.43       16.89      5.54 o 
   3   5   6        5.19       -5.86      5.86 o 
   4   5   6       12.49       11.88      6.02 o 
   5   5   6       79.18       77.57      8.22 o 
  -5   6   6        1.77       -1.49      6.99 o 
  -4   6   6      110.85      109.77      9.72 o 
  -3   6   6      267.36      255.79      9.16 o 
  -2   6   6      572.95      578.03     11.98 o 
  -1   6   6       32.88       30.81      6.18 o 
   0   6   6        7.41       -2.98      5.52 o 
   1   6   6      634.56      595.86     11.45 o 
   2   6   6       85.17       95.85      7.15 o 
   3   6   6        2.40       -2.77      5.44 o 
   4   6   6        0.93       -6.44      6.44 o 
   5   6   6      272.03      284.88     12.21 o 
   6   6   6       62.46       53.87      8.63 o 
  -6   7   6        5.91       -1.60      6.81 o 
  -5   7   6      100.50      101.24      9.70 o 
  -4   7   6      189.22      212.15     11.66 o 
  -3   7   6       51.45       57.95      7.77 o 
  -2   7   6      262.64      263.85      9.92 o 
  -1   7   6       21.70       11.77      6.34 o 
   0   7   6      362.33      353.56     11.95 o 
   1   7   6       23.09       13.08      6.18 o 
   2   7   6      372.71      379.80     10.75 o 
   3   7   6       43.36       66.48      7.23 o 
   4   7   6      299.22      295.74     10.79 o 
   5   7   6        4.29        0.52      7.90 o 
   6   7   6      114.77      103.63      9.90 o 
   7   7   6       51.60       50.41      8.63 o 
  -7   8   6        0.00        0.98      7.95 o 
  -6   8   6       98.01       96.85      9.67 o 
  -5   8   6       59.09       59.21      8.65 o 
  -4   8   6      327.34      331.44     14.09 o 
  -3   8   6      295.79      306.79     13.74 o 
  -2   8   6      132.54      122.01     11.55 o 
  -1   8   6      370.16      355.21     12.25 o 
   0   8   6       51.08       43.39      7.91 o 
   1   8   6       31.43       12.60      7.36 o 
   2   8   6      475.29      429.07     13.82 o 
   3   8   6        1.03        3.09      6.45 o 
   4   8   6        6.71        2.60      6.61 o 
   5   8   6      593.76      561.72     17.10 o 
   6   8   6      310.82      314.31     13.83 o 
   7   8   6       18.11       15.63      8.72 o 
   8   8   6        2.22       -7.74      7.74 o 
  -8   9   6      300.22      309.69     14.51 o 
  -7   9   6       25.84       16.65     10.51 o 
  -6   9   6        5.58        3.70      8.62 o 
  -5   9   6        8.35        4.26      8.55 o 
  -4   9   6      395.22      329.82     14.10 o 
  -3   9   6      109.98      123.70     11.70 o 
  -2   9   6      180.40      202.17     13.46 o 
  -1   9   6        0.16       -7.54      7.54 o 
   0   9   6       40.43       38.54      9.02 o 
   1   9   6        6.73       -3.60      6.87 o 
   2   9   6       36.33       27.00      7.49 o 
   3   9   6        0.00        4.47      6.64 o 
   4   9   6        1.49       -6.28      6.28 o 
   5   9   6       60.66       93.15     10.87 o 
   6   9   6        3.34       -2.34      8.49 o 
   7   9   6        4.06       11.22      9.01 o 
   8   9   6      129.75      154.86     12.71 o 
   9   9   6       63.75       53.22     10.68 o 
  -9  10   6        3.59       -0.45     10.66 o 
  -8  10   6        1.13       -4.42     10.47 o 
  -7  10   6       55.14       55.15     12.48 o 
  -6  10   6       54.12       50.43     10.30 o 
  -5  10   6       10.06        3.72      8.53 o 
  -4  10   6        0.30       -5.72      8.52 o 
  -3  10   6       48.24       50.99      9.90 o 
  -2  10   6       10.12        9.04      8.24 o 
  -1  10   6        0.93        5.26      8.09 o 
   0  10   6       17.07       19.39      8.50 o 
   1  10   6      125.19      125.52     11.47 o 
   2  10   6       40.07       36.96      8.53 o 
   3  10   6        1.03       -5.03      6.65 o 
   4  10   6        0.58        8.10      7.03 o 
   5  10   6      291.71      264.83     14.64 o 
   6  10   6      184.39      185.52     13.58 o 
   7  10   6      216.91      256.81     14.98 o 
   8  10   6       40.04       28.23      9.63 o 
   9  10   6        0.04        8.43     10.36 o 
  10  10   6        3.91       -5.67     14.23 o 
 -10  11   6      149.98      156.85     16.53 o 
  -9  11   6        4.65       18.65     11.34 o 
  -8  11   6       38.35       22.53     11.98 o 
  -7  11   6       85.76       73.53     13.55 o 
  -6  11   6       71.28       78.41     11.57 o 
  -5  11   6        5.34        5.18     10.89 o 
  -4  11   6        3.97       -8.09      8.81 o 
  -3  11   6       69.28       74.09     10.80 o 
  -2  11   6        1.42       -7.96      8.15 o 
  -1  11   6      274.45      257.80     14.32 o 
   0  11   6        3.11       -8.28      8.28 o 
   1  11   6        0.17       -8.25      8.25 o 
   2  11   6       61.91       72.24     10.66 o 
   3  11   6       66.98       72.00      9.80 o 
   4  11   6       50.53       54.61      8.49 o 
   5  11   6       31.96       11.84      8.82 o 
   6  11   6       66.60       79.92     11.06 o 
   7  11   6        5.57        0.24      8.88 o 
   8  11   6       80.19       94.50     11.88 o 
   9  11   6       14.38       10.54     10.50 o 
  10  11   6        7.39       -8.80     11.19 o 
  11  11   6      125.02      120.03     16.21 o 
 -11  12   6       66.39       81.33     14.43 o 
 -10  12   6        3.60       -1.19     12.26 o 
  -9  12   6       40.54       33.81     12.73 o 
  -8  12   6        0.75      -10.85     10.85 o 
  -7  12   6       15.87       20.69     11.57 o 
  -6  12   6      222.25      219.84     15.25 o 
  -5  12   6       11.95        7.06      9.67 o 
  -4  12   6       13.34       14.66      9.19 o 
  -3  12   6       28.74       25.60     10.58 o 
  -2  12   6       73.32       64.90     10.71 o 
  -1  12   6        3.51       -1.70      7.92 o 
   0  12   6       21.08       23.49      9.53 o 
   1  12   6       62.46       50.84     10.32 o 
   2  12   6       85.17       64.13     10.71 o 
   3  12   6      250.66      303.67     14.22 o 
   4  12   6      105.03       85.35     13.03 o 
   5  12   6       51.31       42.63      9.20 o 
   6  12   6       59.20       75.09     13.98 o 
   7  12   6       35.38       47.29     10.71 o 
   8  12   6       38.99       19.62      9.45 o 
   9  12   6        8.45       -2.85      9.63 o 
  10  12   6        5.54       12.70     12.62 o 
  11  12   6       32.98       31.18     13.01 o 
  12  12   6        0.38        4.78     12.39 o 
 -12  13   6        1.54       14.83     13.16 o 
 -11  13   6       55.73       49.99     14.50 o 
 -10  13   6        6.31       -0.95     12.85 o 
  -9  13   6       25.10       22.52     12.77 o 
  -8  13   6       10.63       11.01     12.16 o 
  -7  13   6        7.33        0.29     11.85 o 
  -6  13   6        0.74        7.90     16.27 o 
  -5  13   6        2.41        3.60      9.51 o 
  -4  13   6        6.42        4.89      9.62 o 
  -3  13   6       20.89       14.78      9.69 o 
  -2  13   6        0.95       -5.56      8.85 o 
  -1  13   6       21.11       24.07     10.12 o 
   0  13   6       12.12        7.72      9.28 o 
   1  13   6       27.33       12.43      9.60 o 
   2  13   6        3.73        6.16      8.77 o 
   3  13   6       87.15      115.53     11.14 o 
   4  13   6        2.66       15.05      8.75 o 
   5  13   6        0.61       -2.09      9.07 o 
   6  13   6       72.30       94.06     14.21 o 
   7  13   6       85.64       73.97     11.75 o 
   8  13   6        0.03       10.42      9.48 o 
   9  13   6        7.07       -9.52      9.52 o 
  10  13   6        1.05       -2.88     10.22 o 
  11  13   6        2.53       -3.79     12.93 o 
  12  13   6       18.65       31.27     13.81 o 
  13  13   6       20.09       10.97     13.80 o 
 -13  14   6        2.57       27.00     16.10 o 
 -12  14   6       20.03       22.48     14.25 o 
 -11  14   6       30.34       37.61     14.50 o 
 -10  14   6       23.76       35.33     13.96 o 
  -9  14   6        6.99        5.69     13.40 o 
  -8  14   6       16.59        5.53     12.73 o 
  -7  14   6       78.72       81.49     14.43 o 
  -6  14   6       24.65        8.50     11.80 o 
  -5  14   6        3.24        9.75      9.96 o 
  -4  14   6        1.02       -3.69      9.50 o 
  -3  14   6       20.09       13.68      9.98 o 
  -2  14   6        6.22       -8.21      9.34 o 
  -1  14   6        3.08       -8.98      9.36 o 
   0  14   6        5.43       -1.27      9.80 o 
   1  14   6       23.55       13.41      9.80 o 
   2  14   6        0.73       -6.58      8.93 o 
   3  14   6       48.69       31.59     15.82 o 
   4  14   6       11.72        1.46      8.57 o 
   5  14   6       18.73       -0.62     11.22 o 
   6  14   6       23.41        0.62     11.40 o 
   7  14   6       45.53       44.71     15.15 o 
   8  14   6       86.62       75.43     18.05 o 
   9  14   6       26.50       37.34     10.93 o 
  10  14   6        2.81       -5.09     10.72 o 
  11  14   6        5.22        4.04     12.87 o 
  12  14   6        9.79       22.18     14.87 o 
  13  14   6        0.45       34.14     17.71 o 
 -11  15   6        0.03        7.09     14.24 o 
 -10  15   6       82.44       81.06     15.56 o 
  -9  15   6        0.50        1.81     12.99 o 
  -8  15   6       23.21       25.31     13.24 o 
  -7  15   6        0.37        6.00     13.12 o 
  -6  15   6       14.04        6.90     12.37 o 
  -5  15   6       24.94       24.77     12.41 o 
  -4  15   6        0.69        7.62     10.22 o 
  -3  15   6        8.97       -8.96      8.96 o 
  -2  15   6        8.85       -5.54      9.84 o 
  -1  15   6        7.34      -13.00     13.00 o 
   0  15   6        9.51        4.14      9.99 o 
   1  15   6        0.75        1.10     11.92 o 
   2  15   6        8.31        2.74     11.21 o 
   3  15   6        9.38       -1.32      9.63 o 
   4  15   6        2.69       -1.31     17.96 o 
   5  15   6        0.04        1.57     14.68 o 
   6  15   6       16.94        7.72     13.52 o 
   7  15   6        0.66      -10.39     15.75 o 
   8  15   6       39.11       50.48     12.08 o 
   9  15   6        0.16        5.73     10.34 o 
  10  15   6        0.18        2.00     10.79 o 
  11  15   6        3.99        0.56     13.48 o 
 -10  16   6       40.13       67.21     15.92 o 
  -9  16   6        0.84      -11.59     13.67 o 
  -8  16   6        0.10       -5.71     16.04 o 
  -7  16   6        7.97       12.03     12.56 o 
  -6  16   6        1.17       10.82     12.84 o 
  -5  16   6        0.25        9.50     22.50 o 
  -4  16   6       11.49       -0.15     15.16 o 
  -3  16   6        9.06       -8.91     10.34 o 
  -2  16   6        6.02       -0.42     12.52 o 
  -1  16   6        0.44        5.01     10.62 o 
   0  16   6       17.15       27.87     11.38 o 
   1  16   6        0.22      -10.43     10.43 o 
   2  16   6        5.93       -9.98      9.98 o 
   3  16   6        1.47       -4.44     10.12 o 
   4  16   6        0.69      -12.43     12.43 o 
   5  16   6        0.40        1.07     10.59 o 
   6  16   6       53.72       53.20     13.57 o 
   7  16   6        1.53       -8.49     12.36 o 
   8  16   6       25.68        5.19     11.03 o 
   9  16   6        6.90        7.05     11.27 o 
  10  16   6        0.11       12.94     11.90 o 
  -8  17   6        3.34      -10.32     21.22 o 
  -7  17   6       15.55       18.54     17.53 o 
  -6  17   6       21.00       -8.97     13.09 o 
  -5  17   6       31.76       22.49     13.07 o 
  -4  17   6        3.95       13.45     14.22 o 
  -3  17   6        1.10       -4.73     13.11 o 
  -2  17   6        0.10       -8.47     12.75 o 
  -1  17   6        1.40      -10.54     10.54 o 
   0  17   6        0.92       -5.13     10.66 o 
   1  17   6        1.10      -14.60     14.60 o 
   2  17   6       54.47       34.72     11.69 o 
   3  17   6        0.45      -11.85     11.85 o 
   4  17   6        1.02      -10.41     12.41 o 
   5  17   6        2.57       14.77     14.05 o 
   6  17   6      153.57      158.44     18.95 o 
   7  17   6        0.16       -3.02     14.93 o 
   8  17   6       30.05       -1.68     13.71 o 
  -6  18   6        9.91       20.37     15.47 o 
  -5  18   6        3.49        6.57     13.96 o 
  -4  18   6       13.59       -8.62     17.51 o 
  -3  18   6       16.37       -0.29     12.15 o 
  -2  18   6       11.22       -9.77     11.38 o 
  -1  18   6       17.26        6.67     11.71 o 
   0  18   6       12.59       -7.38     15.24 o 
   1  18   6        0.90      -12.03     12.03 o 
   2  18   6       36.70       29.51     12.66 o 
   3  18   6        0.87      -14.07     14.07 o 
   4  18   6        1.61      -13.36     13.36 o 
   5  18   6        0.01      -12.64     12.64 o 
   6  18   6       59.93       82.49     17.73 o 
  -2  19   6       17.69       33.38     13.79 o 
  -1  19   6        3.15        0.09     17.04 o 
   0  19   6        2.20      -12.39     12.39 o 
   1  19   6        5.68      -11.55     11.55 o 
   2  19   6       56.41       36.11     21.10 o 
   0   1   7       65.66       71.67      9.34 o 
   1   1   7     1169.41     1205.69     19.69 o 
  -1   2   7        0.85       -6.19      6.19 o 
   0   2   7       87.14       85.21      7.35 o 
   1   2   7       42.04       46.91      7.34 o 
   2   2   7      157.45      171.48      9.69 o 
  -2   3   7       10.86       -4.13      5.69 o 
  -1   3   7       10.68       20.32      6.70 o 
   0   3   7        5.13        2.41      6.38 o 
   1   3   7      109.52      111.98      9.73 o 
   2   3   7       17.71       17.84      6.70 o 
   3   3   7       88.67       92.70      7.47 o 
  -3   4   7        8.69        0.40      6.15 o 
  -2   4   7       78.46       76.07      8.12 o 
  -1   4   7       87.37       70.64      8.18 o 
   0   4   7      457.87      480.25     14.16 o 
   1   4   7        0.27        1.45      5.82 o 
   2   4   7       29.56       19.78      6.63 o 
   3   4   7       36.42       39.74      6.76 o 
   4   4   7       16.99        9.19      6.62 o 
  -4   5   7       36.42       15.12      8.07 o 
  -3   5   7       35.47       31.92      7.32 o 
  -2   5   7       81.72      103.80     10.77 o 
  -1   5   7      296.24      286.81      9.79 o 
   0   5   7       53.76       52.65      7.64 o 
   1   5   7      229.88      217.30     11.03 o 
   2   5   7       54.34       44.48      7.27 o 
   3   5   7       16.31       18.55      6.47 o 
   4   5   7       98.93      125.28      9.79 o 
   5   5   7      138.92      130.50     10.87 o 
  -5   6   7        5.48        4.94      7.88 o 
  -4   6   7      203.29      199.04     10.75 o 
  -3   6   7        3.97       -0.59      6.48 o 
  -2   6   7        0.58        2.88      6.55 o 
  -1   6   7       10.89       21.16      6.09 o 
   0   6   7       14.25       -3.04      6.71 o 
   1   6   7       77.74       70.77      9.77 o 
   2   6   7        0.86       -0.71      6.86 o 
   3   6   7       27.90       24.35      7.48 o 
   4   6   7       18.91        1.77      6.81 o 
   5   6   7        0.04       -6.55      7.44 o 
   6   6   7       66.30       68.24      9.47 o 
  -6   7   7        2.65        3.73      8.76 o 
  -5   7   7       19.96       22.92      8.24 o 
  -4   7   7      155.46      162.28     13.88 o 
  -3   7   7        3.21        9.73      8.70 o 
  -2   7   7       14.92        3.20      8.47 o 
  -1   7   7        2.21        3.88      6.59 o 
   0   7   7       51.76       44.99      8.09 o 
   1   7   7      159.41      136.29     13.61 o 
   2   7   7       12.60       12.68      7.23 o 
   3   7   7       18.98       20.75      7.57 o 
   4   7   7       23.71       16.08      9.56 o 
   5   7   7       79.32       73.89      9.49 o 
   6   7   7       82.71       79.16      9.97 o 
   7   7   7        8.68       19.30      8.49 o 
  -7   8   7       19.30       13.79     10.25 o 
  -6   8   7       15.24        7.54     11.62 o 
  -5   8   7        3.49       -9.00      9.06 o 
  -4   8   7      126.29      129.16     12.66 o 
  -3   8   7       33.62       22.15      9.53 o 
  -2   8   7        2.44        7.76      8.81 o 
  -1   8   7       12.52        4.00      7.33 o 
   0   8   7       48.24       43.09      8.47 o 
   1   8   7       22.68        9.50      8.35 o 
   2   8   7       69.08       76.59     10.27 o 
   3   8   7        1.16        0.44      9.98 o 
   4   8   7      168.53      164.33     14.17 o 
   5   8   7        4.60       17.19      9.23 o 
   6   8   7       89.72       73.47     14.87 o 
   7   8   7       35.02       42.57     10.16 o 
   8   8   7       43.01       31.18     12.83 o 
  -8   9   7        6.70      -11.55     11.55 o 
  -7   9   7        3.01       -1.83      9.06 o 
  -6   9   7       28.31       21.80     10.48 o 
  -5   9   7       10.74        8.14     16.21 o 
  -4   9   7        1.30       -5.62      9.26 o 
  -3   9   7      100.56       93.29     11.57 o 
  -2   9   7       88.21       97.94     11.72 o 
  -1   9   7        7.23       -9.06      9.06 o 
   0   9   7        0.47       -8.63      8.63 o 
   1   9   7       14.55        0.85     12.28 o 
   2   9   7       14.76        6.23      8.64 o 
   3   9   7       33.83       35.26      9.21 o 
   4   9   7       82.58       78.80     15.20 o 
   5   9   7       19.00       13.39      9.48 o 
   6   9   7       22.47        6.53      9.48 o 
   7   9   7       66.11       78.86     11.72 o 
   8   9   7       22.60       31.43     10.43 o 
   9   9   7        0.87        4.70     11.69 o 
  -9  10   7        4.55       15.78     12.08 o 
  -8  10   7        4.76      -11.40     11.40 o 
  -7  10   7        5.45        2.97     11.67 o 
  -6  10   7       52.71       58.05     11.71 o 
  -5  10   7       15.26       19.17     10.21 o 
  -4  10   7        2.82       -3.61      9.24 o 
  -3  10   7        1.30       -8.97      8.97 o 
  -2  10   7       68.17       45.95     10.67 o 
  -1  10   7        0.71       -7.88      7.88 o 
   0  10   7        0.04       -3.84      9.65 o 
   1  10   7       73.49       44.88      9.71 o 
   2  10   7        6.54       -8.12      8.12 o 
   3  10   7       36.99       50.49     10.19 o 
   4  10   7       28.80       33.60     10.15 o 
   5  10   7        2.97        2.93     10.12 o 
   6  10   7       53.51       62.24     10.99 o 
   7  10   7       91.12       98.50     14.82 o 
   8  10   7       32.75       45.20     11.01 o 
   9  10   7       28.54       17.06     12.80 o 
  10  10   7       12.23        8.53     12.35 o 
 -10  11   7       10.65        0.19     13.35 o 
  -9  11   7        3.85       12.08     12.85 o 
  -8  11   7        0.00       -9.45     11.67 o 
  -7  11   7        0.03      -11.12     11.12 o 
  -6  11   7        4.76        1.29      9.88 o 
  -5  11   7        9.09       -2.23      9.31 o 
  -4  11   7        3.94       -1.75      9.53 o 
  -3  11   7        0.13       -9.62      9.62 o 
  -2  11   7        3.90       -7.71      9.82 o 
  -1  11   7        0.46        4.64      8.44 o 
   0  11   7        0.11       -3.22     14.25 o 
   1  11   7        1.93        4.11      9.00 o 
   2  11   7        0.15        9.20     12.16 o 
   3  11   7        1.11        2.51      8.66 o 
   4  11   7        0.05       -0.82      8.80 o 
   5  11   7        3.02       -2.32     17.24 o 
   6  11   7       18.52       24.69     10.68 o 
   7  11   7        6.44       -0.08      9.96 o 
   8  11   7        0.78       -6.93      9.88 o 
   9  11   7        1.19       -0.68     12.39 o 
  10  11   7        1.43       -6.41     12.81 o 
  11  11   7        0.01        4.97     16.80 o 
 -11  12   7        0.17      -10.29     13.75 o 
 -10  12   7       18.97       32.41     14.08 o 
  -9  12   7        0.02        7.79     13.31 o 
  -8  12   7        4.23        5.73     12.70 o 
  -7  12   7        0.03      -11.67     11.67 o 
  -6  12   7        0.12       -7.70     10.31 o 
  -5  12   7        0.27       -9.85      9.85 o 
  -4  12   7       32.43       13.42     10.96 o 
  -3  12   7        0.20      -10.68     13.46 o 
  -2  12   7       38.67       12.57     10.81 o 
  -1  12   7       10.45        9.31     11.78 o 
   0  12   7       17.85       21.19     10.23 o 
   1  12   7        5.93       10.54      9.30 o 
   2  12   7        2.32        4.38     10.14 o 
   3  12   7        2.81       -8.53      9.81 o 
   4  12   7       82.13       77.53     11.49 o 
   5  12   7       13.90       20.32     11.71 o 
   6  12   7        0.00       12.03      9.74 o 
   7  12   7        3.96       -3.40     11.33 o 
   8  12   7       30.62       16.50     14.43 o 
   9  12   7        2.05        1.02     13.08 o 
  10  12   7        1.85       18.15     13.76 o 
  11  12   7        0.02       -3.84     13.79 o 
  12  12   7       24.04       23.38     14.85 o 
 -11  13   7        7.50       32.51     15.17 o 
 -10  13   7        1.19       -7.01     14.02 o 
  -9  13   7        3.91        4.23     13.46 o 
  -8  13   7        0.88       -6.48     12.68 o 
  -7  13   7        1.14      -11.22     12.33 o 
  -6  13   7        2.30       10.41     12.55 o 
  -5  13   7       21.78       21.87     10.89 o 
  -4  13   7        4.04       18.63     11.87 o 
  -3  13   7        3.60       -5.58     10.01 o 
  -2  13   7        2.60       -5.10     10.04 o 
  -1  13   7        0.48      -12.19     12.19 o 
   0  13   7        0.98      -10.03     10.03 o 
   1  13   7       19.64       11.15     10.43 o 
   2  13   7        0.04       -6.77      9.00 o 
   3  13   7        6.83        1.26      9.36 o 
   4  13   7       35.04       45.18     10.66 o 
   5  13   7        6.72       -0.38     11.51 o 
   6  13   7        3.17        4.67     14.84 o 
   7  13   7       35.12       24.63     10.87 o 
   8  13   7        5.99      -10.45     10.45 o 
   9  13   7        0.63       -3.27     13.20 o 
  10  13   7        0.37        4.81     13.91 o 
  11  13   7       13.54       45.22     16.78 o 
  -9  14   7        6.89      -11.53     14.38 o 
  -8  14   7       10.25        2.59     13.37 o 
  -7  14   7        0.49       -1.17     15.73 o 
  -6  14   7        1.29       -1.37     13.38 o 
  -5  14   7        3.18        2.26     14.46 o 
  -4  14   7        3.30        3.57     11.19 o 
  -3  14   7        0.52        9.51     11.08 o 
  -2  14   7        1.52        1.90     10.58 o 
  -1  14   7        0.31      -10.43     10.43 o 
   0  14   7        0.76        3.74     12.09 o 
   1  14   7       38.74       50.22     11.82 o 
   2  14   7       20.79        4.20     10.25 o 
   3  14   7        7.23        2.29     13.37 o 
   4  14   7       20.08        9.24     11.44 o 
   5  14   7       16.34       29.67     12.45 o 
   6  14   7       20.96       -2.38     20.56 o 
   7  14   7       41.57       42.96     11.95 o 
   8  14   7        5.30       12.59     11.78 o 
   9  14   7        2.58       -3.40     11.51 o 
  -8  15   7        0.05      -15.38     15.38 o 
  -7  15   7        0.13       -9.46     13.33 o 
  -6  15   7        3.72       13.68     14.74 o 
  -5  15   7        4.40       18.22     12.03 o 
  -4  15   7        0.39        3.51     11.90 o 
  -3  15   7        5.01       10.11     11.25 o 
  -2  15   7        3.26       15.35     11.22 o 
  -1  15   7       25.86       25.89     14.56 o 
   0  15   7        0.20        2.56     11.29 o 
   1  15   7        0.05      -10.51     10.51 o 
   2  15   7        0.29      -10.88     10.88 o 
   3  15   7        0.16      -11.23     11.76 o 
   4  15   7        0.11       -8.07     19.18 o 
   5  15   7        8.01      -13.24     13.24 o 
   6  15   7       39.00       32.76     13.22 o 
   7  15   7       13.68       25.03     13.29 o 
   8  15   7        0.34      -11.28     13.09 o 
  -6  16   7       16.40       13.04     28.36 o 
  -5  16   7        2.02       -1.69     13.63 o 
  -4  16   7       37.98       48.31     12.74 o 
  -3  16   7        4.39        0.02     11.42 o 
  -2  16   7        3.63        3.85     11.87 o 
  -1  16   7        2.39      -11.36     16.36 o 
   0  16   7       14.59        4.94     10.25 o 
   1  16   7        8.73      -10.24     11.59 o 
   2  16   7       14.14       -7.93     16.67 o 
   3  16   7        0.89        6.04     12.40 o 
   4  16   7       16.43       -2.67     24.03 o 
   5  16   7        2.98        1.65     12.98 o 
   6  16   7       11.46       -2.28     25.94 o 
  -1  17   7       32.03       51.34     20.89 o 
   0  17   7        2.20       -5.42     20.42 o 
   1  17   7        0.74       13.04     13.15 o 
   0   0   8        0.35       12.79     16.89 o 
   0   1   8       32.79       37.56     10.95 o 
   1   1   8       11.31       12.12      9.06 o 
  -1   2   8       35.02       32.97      8.70 o 
   0   2   8       58.52       62.53     10.68 o 
   1   2   8        6.26        5.67      8.11 o 
   2   2   8       20.73       24.24      7.70 o 
  -2   3   8      125.06      151.85     11.64 o 
  -1   3   8      121.02      153.24     11.72 o 
   0   3   8        4.66       14.99      8.10 o 
   1   3   8       10.67       17.40      8.34 o 
   2   3   8        7.92       -2.20      7.62 o 
   3   3   8       26.73       22.47      7.52 o 
  -3   4   8        5.50       11.38      8.22 o 
  -2   4   8        3.07        6.25      8.07 o 
  -1   4   8      121.06      125.57     11.05 o 
   0   4   8       31.36       28.81      8.53 o 
   1   4   8       81.26      128.20     20.66 o 
   2   4   8       24.78        9.51      7.18 o 
   3   4   8       61.97       52.39     11.56 o 
   4   4   8       35.59       41.85     10.33 o 
  -4   5   8       72.12       89.26     11.00 o 
  -3   5   8      204.61      235.91     13.65 o 
  -2   5   8       81.31       95.60     10.36 o 
  -1   5   8        0.76       -9.19      9.19 o 
   0   5   8      101.28      128.21     12.84 o 
   1   5   8       17.24       10.50     11.92 o 
   2   5   8        2.74        7.44      7.93 o 
   3   5   8       18.27       -0.73      7.79 o 
   4   5   8        5.13        1.65      8.65 o 
   5   5   8        1.43        2.35      9.14 o 
  -5   6   8        0.54      -10.27     11.41 o 
  -4   6   8        0.17       -1.40     11.50 o 
  -3   6   8       51.84       51.26     13.11 o 
  -2   6   8       29.90       10.38     11.35 o 
  -1   6   8        3.89       -8.13      8.68 o 
   0   6   8       19.25       20.08      8.88 o 
   1   6   8       14.12       12.83     10.64 o 
   2   6   8       36.46       21.08      8.20 o 
   3   6   8        2.01        2.87     10.10 o 
   4   6   8        1.43       -1.79      8.82 o 
   5   6   8        3.96        9.57      8.97 o 
   6   6   8       10.80        7.39      9.20 o 
  -6   7   8        5.18        0.40     10.66 o 
  -5   7   8        1.89        2.41     15.14 o 
  -4   7   8        0.30        2.21      9.87 o 
  -3   7   8        1.30      -14.76     14.76 o 
  -2   7   8       18.28        9.92     11.02 o 
  -1   7   8        0.89       -3.21      9.15 o 
   0   7   8        2.30       -7.58     10.06 o 
   1   7   8        5.04        0.23      9.09 o 
   2   7   8       20.48       13.00      8.19 o 
   3   7   8        1.59       -5.70      8.09 o 
   4   7   8       10.30       16.69      9.85 o 
   5   7   8        7.53        3.37      9.17 o 
   6   7   8       31.63       24.05     10.11 o 
   7   7   8        1.08        2.41     10.60 o 
  -7   8   8       32.33       32.91     13.50 o 
  -6   8   8        0.37       -9.94      9.94 o 
  -5   8   8       15.89        5.87     12.04 o 
  -4   8   8        5.70        1.13     10.10 o 
  -3   8   8       21.58       26.16     16.29 o 
  -2   8   8        4.97      -11.14     11.14 o 
  -1   8   8       47.89       25.55     11.63 o 
   0   8   8       15.65       10.10     10.73 o 
   1   8   8        6.76        4.62      9.69 o 
   2   8   8       16.62       12.00      9.82 o 
   3   8   8        8.62        0.08      8.93 o 
   4   8   8        0.00      -10.00     10.00 o 
   5   8   8        1.22       10.41     11.09 o 
   6   8   8        3.72       -2.94     10.67 o 
   7   8   8        5.14        0.34     13.10 o 
   8   8   8        0.12      -11.98     12.28 o 
  -8   9   8       11.63       36.86     13.63 o 
  -7   9   8        1.63       18.14     11.54 o 
  -6   9   8        0.68       -2.84     10.89 o 
  -5   9   8        1.93      -10.20     10.20 o 
  -4   9   8       24.89        1.26     10.67 o 
  -3   9   8       24.16        8.57     18.01 o 
  -2   9   8        1.03      -10.63     10.63 o 
  -1   9   8       12.15        1.60     16.14 o 
   0   9   8        7.87        5.07     14.03 o 
   1   9   8        1.71       19.77     10.20 o 
   2   9   8       24.57        9.93     11.44 o 
   3   9   8        0.78       -0.45     10.60 o 
   4   9   8       12.81        8.17     11.13 o 
   5   9   8       19.27       10.51     11.03 o 
   6   9   8       11.75       21.08     11.69 o 
   7   9   8        2.10        4.20     14.21 o 
   8   9   8        7.47        1.36     17.41 o 
   9   9   8        0.42       -9.07     12.80 o 
  -9  10   8        9.83       -4.64     14.37 o 
  -8  10   8        2.32        4.89     13.65 o 
  -7  10   8        3.69      -16.46     16.46 o 
  -6  10   8        4.60       -3.49     11.04 o 
  -5  10   8        5.82       -8.87     11.49 o 
  -4  10   8       20.17       14.98     11.33 o 
  -3  10   8       26.88       17.34     11.05 o 
  -2  10   8       16.10       23.53     12.66 o 
  -1  10   8       25.62       20.88     18.22 o 
   0  10   8        1.11      -15.33     17.78 o 
   1  10   8        9.07        7.71     10.27 o 
   2  10   8       16.02       -6.20     11.07 o 
   3  10   8       50.61       65.33     11.96 o 
   4  10   8        0.00       -5.87     15.38 o 
   5  10   8       10.59        3.79     11.11 o 
   6  10   8       10.94        4.06     11.14 o 
   7  10   8        0.54       -6.17     13.84 o 
   8  10   8        1.37        3.10     14.14 o 
   9  10   8        4.40       -0.45     13.89 o 
  10  10   8       10.32        3.73     14.60 o 
  -9  11   8        0.96       -2.25     15.27 o 
  -8  11   8        0.62      -13.27     13.27 o 
  -7  11   8        2.01      -10.41     13.29 o 
  -6  11   8        0.83      -10.94     10.94 o 
  -5  11   8        2.85        3.12     11.07 o 
  -4  11   8        3.47        4.14     11.84 o 
  -3  11   8       31.50       26.15     11.52 o 
  -2  11   8        5.29       16.89     12.27 o 
  -1  11   8        0.40        6.98     12.68 o 
   0  11   8       13.37       14.13     15.84 o 
   1  11   8        0.41       -6.33      9.80 o 
   2  11   8        0.12       -2.38      9.81 o 
   3  11   8        1.54      -10.09     10.16 o 
   4  11   8        0.58       -8.42     20.37 o 
   5  11   8        2.77        6.97     13.73 o 
   6  11   8        1.80        0.02     12.70 o 
   7  11   8        0.40      -11.55     11.55 o 
   8  11   8        5.81       13.82     21.07 o 
   9  11   8        0.96        9.94     15.19 o 
  -7  12   8        1.40       -3.37     14.43 o 
  -6  12   8       10.83       -2.60     11.98 o 
  -5  12   8        0.03      -11.45     11.45 o 
  -4  12   8        2.31      -11.37     15.06 o 
  -3  12   8        3.40       -3.19     11.48 o 
  -2  12   8       13.46        4.13     13.68 o 
  -1  12   8       24.30       22.22     12.73 o 
   0  12   8        0.70        7.50     13.24 o 
   1  12   8       13.08       11.94     19.13 o 
   2  12   8       35.09       45.76     11.11 o 
   3  12   8        0.01      -10.44     10.44 o 
   4  12   8        8.96       23.14     14.08 o 
   5  12   8        1.08        4.80     11.75 o 
   6  12   8        9.73       23.36     17.86 o 
   7  12   8        0.40      -12.15     12.15 o 
  -6  13   8        1.44       -1.31     13.79 o 
  -5  13   8        8.10       -3.94     11.96 o 
  -4  13   8        2.22       -5.57     11.69 o 
  -3  13   8        2.69       -8.05     12.54 o 
  -2  13   8        7.10        4.93     16.42 o 
  -1  13   8       12.17       -9.30     13.43 o 
   0  13   8        8.31        8.61     20.64 o 
   1  13   8        0.03       -2.91     10.59 o 
   2  13   8        0.20       -4.44     13.87 o 
   3  13   8        5.33      -11.78     11.83 o 
   4  13   8        6.10      -12.45     12.45 o 
   5  13   8        1.27      -10.69     18.04 o 
   6  13   8       11.72      -13.10     13.10 o 
  -3  14   8        0.20        4.04     12.35 o 
  -2  14   8        7.78      -18.42     26.18 o 
  -1  14   8        0.81      -11.31     17.59 o 
   0  14   8        4.27       -6.00     16.83 o 
   1  14   8       10.96        3.46     11.19 o 
   2  14   8        6.36      -10.27     17.67 o 
   3  14   8        2.35        7.22     12.78 o 
   0   1   9        0.52        6.54      9.92 o 
   1   1   9        0.01        0.74      9.90 o 
  -1   2   9        3.92       14.10     10.35 o 
   0   2   9       16.76       19.28     10.30 o 
   1   2   9       25.87       32.06     10.65 o 
   2   2   9        0.02        0.51     10.19 o 
  -2   3   9       11.04       26.09     10.65 o 
  -1   3   9       19.40       26.71     10.65 o 
   0   3   9        0.06       11.32     10.32 o 
   1   3   9       11.72       19.06     14.90 o 
   2   3   9        2.75       20.52     12.35 o 
   3   3   9        5.80       -5.94     11.50 o 
  -3   4   9        9.45       11.70     10.84 o 
  -2   4   9        7.79       25.20     10.92 o 
  -1   4   9        0.02       -1.59     11.04 o 
   0   4   9        0.10        0.38     11.31 o 
   1   4   9        0.01       -0.66     23.67 o 
   2   4   9        0.86       15.50     12.05 o 
   3   4   9       19.10       14.44     11.49 o 
   4   4   9        0.27        3.03     10.30 o 
  -4   5   9       17.30       33.33     21.23 o 
  -3   5   9        2.23       10.81     13.71 o 
  -2   5   9        0.98      -11.94     11.94 o 
  -1   5   9        6.22       22.46     10.94 o 
   0   5   9        2.85       -7.16     10.04 o 
   1   5   9       15.07       28.94     16.38 o 
   2   5   9        0.16        3.52     13.82 o 
   3   5   9        2.86       14.27     12.64 o 
   4   5   9       10.68       29.03     11.42 o 
   5   5   9        1.09        6.08     12.74 o 
  -5   6   9       11.52        6.37     13.12 o 
  -4   6   9        0.00      -19.41     19.41 o 
  -3   6   9        0.07       17.39     13.28 o 
  -2   6   9       20.65       13.96     13.29 o 
  -1   6   9        6.89       13.09     13.05 o 
   0   6   9       46.12       67.10     12.16 o 
   1   6   9        0.91       -6.90     10.04 o 
   2   6   9        2.52        0.67     10.52 o 
   3   6   9        7.01       19.69     12.40 o 
   4   6   9        0.42       -1.92     10.51 o 
   5   6   9        1.62       -4.44     14.44 o 
   6   6   9        7.32       30.94     14.76 o 
  -6   7   9        8.95       16.71     14.05 o 
  -5   7   9        0.00       -3.36     13.27 o 
  -4   7   9       20.33       32.48     14.15 o 
  -3   7   9        0.64      -15.25     15.25 o 
  -2   7   9        4.21       10.30     12.95 o 
  -1   7   9        0.01       -8.08     14.70 o 
   0   7   9       18.47       37.00     11.58 o 
   1   7   9       29.87       37.78     11.62 o 
   2   7   9        4.00       -1.83     10.67 o 
   3   7   9        3.68      -10.68     10.68 o 
   4   7   9       20.97       27.86     11.79 o 
   5   7   9        0.19       -1.65     15.61 o 
   6   7   9        0.22        0.78     13.46 o 
   7   7   9        0.56        7.94     13.32 o 
  -6   8   9        1.30        5.73     18.37 o 
  -5   8   9        5.73       14.16     21.25 o 
  -4   8   9        0.00       12.39     14.86 o 
  -3   8   9        1.17       -0.64     14.53 o 
  -2   8   9        0.01       16.49     13.31 o 
  -1   8   9        2.13       22.83     16.90 o 
   0   8   9        0.94      -10.43     26.11 o 
   1   8   9        0.02        8.04     12.67 o 
   2   8   9        6.74        7.98     12.92 o 
   3   8   9        1.46      -10.01     13.50 o 
   4   8   9       12.42       28.34     15.53 o 
   5   8   9        3.20      -12.08     12.08 o 
   6   8   9        0.00       -1.30     15.70 o 
  -5   9   9        6.82       13.19     13.67 o 
  -4   9   9       19.06        8.32     14.09 o 
  -3   9   9       23.38       32.57     15.50 o 
  -2   9   9        5.75      -11.29     13.78 o 
  -1   9   9        1.17       10.90     17.13 o 
   0   9   9        3.06       17.49     13.50 o 
   1   9   9        0.36       -6.26     12.51 o 
   2   9   9        0.64       10.57     21.30 o 
   3   9   9        2.06      -12.07     12.07 o 
   4   9   9        2.04       -2.14     16.23 o 
   5   9   9        0.17      -14.02     14.02 o 
  -3  10   9       13.11        4.08     16.53 o 
  -2  10   9        9.49      -13.09     13.09 o 
  -1  10   9        2.58      -14.99     14.99 o 
   0  10   9       26.90       25.53     19.75 o 
   1  10   9        7.56       -7.56     18.44 o 
   2  10   9        0.02       -4.83     12.69 o 
   3  10   9        0.08       11.14     36.20 o 
   0   0  10        1.88      -15.12     23.36 o 
   0   1  10        0.10        6.56     13.38 o 
                                                 
